# Supplementary material for: Proteomics and metabolomics analysis of hepatic mitochondrial metabolism in alcohol-preferring and non-preferring rats
Source: Oncotarget. 2017 Oct 25;8(60):102020–32. doi: 10.18632/oncotarget.22040 (PMC5731932; doi:10.18632/oncotarget.22040)
Supplement: Supplementary file 2 [file oncotarget-08-102020-s002.xlsx]

## Sheet: Quantitated Proteins Summary
Accession	Name	Gene	Replicate 1-1							Replicate 1-2							Replicate 2-1							Replicate 2-2							AP/NAP		AEAP/NAP
			Score	%Cov(95)	Peptides(95%)	Ratio(AP/NAP)	p value	Ratio(AEAP/NAP)	p value	Score	%Cov(95)	Peptides(95%)	Ratio(AP/NAP)	p value	Ratio(AEAP/NAP)	p value	Score	%Cov(95)	Peptides(95%)	Ratio(AP/NAP)	p value	Ratio(AEAP/NAP)	p value	Score	%Cov(95)	Peptides(95%)	Ratio(AP/NAP)	p value	Ratio(AEAP/NAP)	p value	Mean	SD	Mean	SD
sp|A2RRT9|CP4V2_RAT	Cytochrome P450 4V2 OS=Rattus norvegicus GN=Cyp4v2 PE=2 SV=1	Cyp4v2	4.5	7.429	3	0.409353	0.0634154	0.491783	0.730234	8.95	12.95	5	0.545182	0.327808	0.601235	0.39232	6.15	7.429	3	0.390069	0.0918354	0.484357	0.251949	8.36	9.143	4	1.21014	0.884228	0.647681	0.749492	0.638685	0.38717	0.556264	0.081051
sp|A2VCW9|AASS_RAT	Alpha-aminoadipic semialdehyde synthase, mitochondrial OS=Rattus norvegicus GN=Aass PE=2 SV=1	Aass	68.09	40.6	34	1.09534	0.599397	1.75625	0.00286779	71.73	42.22	36	1.16883	0.309702	1.88771	1.71312e-09	69.36	40.5	34	1.06486	0.51586	1.49494	0.00435029	67.69	40.5	33	1.0556	0.566916	1.52487	0.00135769	1.09616	0.0513385	1.66594	0.188396
sp|B0BN56|RT31_RAT	28S ribosomal protein S31, mitochondrial OS=Rattus norvegicus GN=Mrps31 PE=2 SV=1	Mrps31	13.26	23.51	7	1.5837	0.725247	1.40556	0.795135	11.74	20.41	7	1.82693	0.649602	1.58477	0.703804	13.02	20.93	7	0.8187	0.202667	0.884755	0.549406	12.74	20.41	7	0.836355	0.35672	0.970439	0.906306	1.26642	0.516478	1.21138	0.337569
sp|B0BN86|TMM11_RAT	Transmembrane protein 11, mitochondrial OS=Rattus norvegicus GN=Tmem11 PE=2 SV=1	Tmem11	4.68	17.37	3	0.906942	0.437925	1.02854	0.902824	4.39	17.37	3	0.947072	0.581514	1.04477	0.815935	4.24	13.16	2	1.11761	0.255935	1.16076	0.233152	4.12	13.16	2	1.12466	0.319165	1.2054	0.170791	1.02407	0.113309	1.10986	0.086735
sp|B0BNC9|QORL2_RAT	Quinone oxidoreductase-like protein 2 OS=Rattus norvegicus PE=2 SV=1		17.09	43.14	9	0.909352	0.47645	0.947917	0.77326	13.38	36.86	8	0.993344	0.994952	1.17147	0.874447	21.88	51.43	11	1.10488	0.925579	0.827711	0.86132	17.99	48.86	10	0.998463	0.998932	0.853524	0.887109	1.00151	0.0801133	0.950156	0.156329
sp|B0BNG0|EMC2_RAT	ER membrane protein complex subunit 2 OS=Rattus norvegicus GN=Emc2 PE=2 SV=1	Emc2	7.11	17.17	4	0.75802	0.336099	1.64002	0.433926	5.39	14.14	3	0.558407	0.10955	2.04608	0.589574	3.01	14.14	5	0.621902	0.0107067	1.29279	0.675513	5.51	11.11	3	0.850766	0.75777	2.4076	0.391667	0.697274	0.131928	1.84662	0.484388
sp|B0BNM1|NNRE_RAT	NAD(P)H-hydrate epimerase OS=Rattus norvegicus GN=Apoa1bp PE=2 SV=1	Apoa1bp	12.33	28.01	6	0.915086	0.357398	0.704044	0.00666983	11.49	30.5	6	0.988785	0.90451	0.679489	0.0281231	12.01	30.5	6	0.588132	0.00701032	0.648771	0.016566	11.06	30.5	6	0.563763	0.00223826	0.584473	0.00174958	0.763942	0.219378	0.654194	0.0516891
sp|B0K020|CISD1_RAT	CDGSH iron-sulfur domain-containing protein 1 OS=Rattus norvegicus GN=Cisd1 PE=3 SV=1	Cisd1	11.79	49.07	6	0.81142	0.0123412	1.27494	0.00642981	12.55	49.07	7	0.836612	0.476306	1.36313	0.00199565	14.37	50.93	7	1.00312	0.986491	1.25239	0.0919463	13.96	50.93	7	1.00844	0.987408	1.20886	0.585412	0.914898	0.105467	1.27483	0.0649424
sp|B1WBW4|ARM10_RAT	Armadillo repeat-containing protein 10 OS=Rattus norvegicus GN=Armc10 PE=2 SV=1	Armc10	11.96	28.43	7	0.699293	0.0965405	1.11626	0.486618	12.32	28.43	6	0.771592	0.0499605	1.03	0.917997	12.4	28.43	6	0.930513	0.564145	1.00315	0.979933	14.01	33.33	7	0.726904	0.268517	0.987526	0.893993	0.782075	0.103345	1.03424	0.0574259
sp|B2RYT9|TACO1_RAT	Translational activator of cytochrome c oxidase 1 OS=Rattus norvegicus GN=Taco1 PE=2 SV=1	Taco1	6	13.22	3	0.951865	0.716277	0.733214	0.204493	5.15	13.9	3	1.07849	0.591228	0.835197	0.325144	9.46	23.39	5	0.762187	0.0871976	1.24362	0.585813	5.57	13.22	3	0.799487	0.268434	0.845823	0.34384	0.898007	0.145633	0.914464	0.225235
sp|B2RYW9|FAHD2_RAT	Fumarylacetoacetate hydrolase domain-containing protein 2 OS=Rattus norvegicus GN=Fahd2 PE=1 SV=1	Fahd2	24.45	56.23	13	0.914991	0.71075	0.666161	0.0148161	25.22	62.62	14	0.910415	0.75145	0.687306	0.135475	25.95	62.62	14	0.580654	3.76693e-06	0.571513	0.000581168	24.22	57.83	12	0.503925	0.014081	0.661185	0.00754542	0.727496	0.216148	0.646541	0.0512847
sp|B3DMA2|ACD11_RAT	Acyl-CoA dehydrogenase family member 11 OS=Rattus norvegicus GN=Acad11 PE=1 SV=1	Acad11	37.07	32.09	19	1.58682	0.163981	1.66166	0.0373597	35.03	29.53	18	1.06734	0.9039	1.64856	0.0216584	35.69	33.63	17	1.13271	0.377034	1.52493	0.186776	31.94	31.96	17	1.19745	0.576598	1.41929	0.221612	1.24608	0.23329	1.56361	0.114244
sp|B5DFN3|UQCC2_RAT	Ubiquinol-cytochrome-c reductase complex assembly factor 2 OS=Rattus norvegicus GN=Uqcc2 PE=2 SV=1	Uqcc2	4.35	21.32	2	0.653617	0.0724712	1.06237	0.557189	4.82	26.47	3	0.668594	0.79057	1.0185	0.871653	2.81	21.32	2	1.13801	0.184472	0.901118	0.468401	4.27	21.32	2	1.05748	0.587042	0.845596	0.448273	0.879424	0.2543	0.956896	0.100696
sp|D3ZAF6|ATPK_RAT	ATP synthase subunit f, mitochondrial OS=Rattus norvegicus GN=Atp5j2 PE=1 SV=1	Atp5j2	6.55	27.27	4	0.698199	0.023732	1.07748	0.447267	6.02	26.14	3	0.692326	0.0240152	1.11878	0.33579	6.57	27.27	4	0.767874	0.0374837	1.10715	0.449543	8	27.27	4	0.761488	0.0430636	1.14387	0.26042	0.729972	0.0402351	1.11182	0.0275454
sp|D3ZS74|OMA1_RAT	Metalloendopeptidase OMA1, mitochondrial OS=Rattus norvegicus GN=Oma1 PE=3 SV=1	Oma1	4.2	5.357	2	1.87141	0.485016	1.11166	0.813949	4.01	5.357	2	0.688346	0.177121	1.06219	0.761198	6.9	11.71	4	1.62624	0.744552	1.41947	0.822356	6.03	8.532	3	1.66153	0.636251	1.43456	0.746249	1.46188	0.526922	1.25697	0.197482
sp|D3ZX08|SYAM_RAT	Alanine--tRNA ligase, mitochondrial OS=Rattus norvegicus GN=Aars2 PE=3 SV=1	Aars2	13.51	8.629	7	0.914754	0.50759	0.680357	0.108725	14.24	9.645	7	1.09695	0.916161	1.08107	0.93172	13.14	8.426	6	0.784196	0.792879	0.716253	0.0628485	18.69	14.52	10	1.05236	0.904395	0.669795	0.103465	0.962066	0.141685	0.78687	0.197142
sp|D3ZYW7|FRDA_RAT	Frataxin, mitochondrial OS=Rattus norvegicus GN=Fxn PE=1 SV=1	Fxn	8	23.56	4	0.864158	0.313514	0.77915	0.399152	7.89	23.56	4	0.829484	0.226282	0.777148	0.392449	8	24.52	4	0.871202	0.555492	0.550593	0.254428	9.17	30.29	5	0.794774	0.269376	0.489137	0.356734	0.839904	0.0351811	0.649007	0.151218
sp|D4A7N1|MIC25_RAT	MICOS complex subunit Mic25 OS=Rattus norvegicus GN=Chchd6 PE=3 SV=1	Chchd6	8.06	17.62	4	0.717196	0.056557	0.747713	0.389113	8.19	17.62	4	0.74624	0.0252438	0.830671	0.469493	10.09	22.22	5	1.18307	0.907562	1.34396	0.83653	12.05	23.37	6	1.23349	0.88247	1.45885	0.787236	0.969998	0.276165	1.0953	0.358164
sp|O08776|NDUF3_RAT	NADH dehydrogenase [ubiquinone] 1 alpha subcomplex assembly factor 3 OS=Rattus norvegicus GN=Ndufaf3 PE=2 SV=1	Ndufaf3	5.32	18.92	4	0.895788	0.380079	0.871884	0.427238	3.56	11.89	2	0.886511	0.27883	0.968358	0.796394	6.06	26.49	4	0.711401	0.224373	0.40884	0.293281	6.98	28.11	4	0.88062	0.474093	0.586091	0.647135	0.84358	0.0883401	0.708793	0.257553
sp|O09014|S15A4_RAT	Solute carrier family 15 member 4 OS=Rattus norvegicus GN=Slc15a4 PE=1 SV=1	Slc15a4	4.19	4.72	2	1.26646	0.910783	5.27407	0.438549	8.29	12.24	5	0.43701	0.330558	1.49004	0.155096	4.89	6.469	3	0.35887	0.358407	0.991208	0.939442	4.07	4.72	2	0.10384	0.223427	0.996221	0.974504	0.541544	0.50378	2.18788	2.07072
sp|O09171|BHMT1_RAT	Betaine--homocysteine S-methyltransferase 1 OS=Rattus norvegicus GN=Bhmt PE=1 SV=1	Bhmt	12.04	31.45	7	1.94018	0.0193163	1.30861	0.0679098	8.39	18.92	4	1.60948	0.025767	1.17545	0.396131	8.52	23.1	5	1.96054	0.0115294	2.0537	0.00523832	10.83	23.83	5	1.95454	0.7475	1.69543	0.719107	1.86618	0.171352	1.5583	0.397133
sp|O35077|GPDA_RAT	Glycerol-3-phosphate dehydrogenase [NAD(+)], cytoplasmic OS=Rattus norvegicus GN=Gpd1 PE=1 SV=4	Gpd1	8.69	20.34	5	1.59625	0.566569	1.8589	0.452393	7.64	13.75	4	1.84902	0.445312	2.16645	0.3324	8.13	15.19	4	1.33175	0.301901	1.13921	0.721178	7.16	19.48	5	1.01835	0.991235	1.02338	0.989103	1.44884	0.356327	1.54699	0.554217
sp|O35078|OXDA_RAT	D-amino-acid oxidase OS=Rattus norvegicus GN=Dao PE=2 SV=1	Dao	8.67	15.61	4	0.488956	0.389709	1.06228	0.769744	10.56	23.41	5	0.445845	0.335323	0.935642	0.761723	11.5	28.03	7	0.56385	0.0708693	0.386744	0.357615	9.3	23.41	5	0.554314	0.0355261	0.61099	0.343248	0.513241	0.0559173	0.748913	0.307275
sp|O35244|PRDX6_RAT	Peroxiredoxin-6 OS=Rattus norvegicus GN=Prdx6 PE=1 SV=3	Prdx6	4.75	22.32	3	2.69094	0.586246	2.37365	0.641441	4.02	14.73	2	4.03919	0.403978	2.40581	0.631189	6.02	24.11	3	1.66475	0.174105	1.18278	0.93865	3.33	15.18	2	0.550698	0.2668	0.142578	0.324652	2.23639	1.48605	1.5262	1.08386
sp|O35547|ACSL4_RAT	Long-chain-fatty-acid--CoA ligase 4 OS=Rattus norvegicus GN=Acsl4 PE=2 SV=1	Acsl4	18.63	17.01	9	0.975306	0.97482	1.43193	0.154224	28.34	30.15	14	0.850589	0.511405	1.31511	0.197013	19.42	19.7	9	0.972791	0.883796	0.923029	0.912097	20.83	25.82	13	0.756354	0.453104	0.684215	0.518989	0.88876	0.105735	1.08857	0.346468
sp|O35796|C1QBP_RAT	Complement component 1 Q subcomponent-binding protein, mitochondrial OS=Rattus norvegicus GN=C1qbp PE=1 SV=2	C1qbp	11.26	32.26	7	0.937253	0.960041	1.01561	0.990564	12	32.26	6	0.932773	0.591584	0.953979	0.692449	18	34.05	9	0.943349	0.544665	0.97319	0.857142	14	32.62	8	0.986871	0.894138	0.976415	0.953796	0.950062	0.0249195	0.9798	0.0258495
sp|O35913|SO1A4_RAT	Solute carrier organic anion transporter family member 1A4 OS=Rattus norvegicus GN=Slco1a4 PE=2 SV=1	Slco1a4	5.62	6.203	3	1.34117	0.0290855	1.07128	0.728429	5.81	8.018	4	1.3094	0.651193	1.12266	0.885379	4.68	5.446	3	1.16883	0.310997	1.16078	0.749799	5.59	6.505	4	1.02644	0.89497	0.835203	0.432538	1.21146	0.1443	1.04748	0.146193
sp|O54975|XPP1_RAT	Xaa-Pro aminopeptidase 1 OS=Rattus norvegicus GN=Xpnpep1 PE=1 SV=1	Xpnpep1	4.13	4.013	2	1.09188	0.541675	1.27626	0.307653	4.27	4.334	2	1.09581	0.378965	0.953511	0.982314	4.14	4.013	2	0.982432	0.959072	1.19914	0.220534	4.03	4.013	2	0.642906	0.141319	1.10395	0.711017	0.953257	0.213469	1.13321	0.138994
sp|O70257|STX7_RAT	Syntaxin-7 OS=Rattus norvegicus GN=Stx7 PE=1 SV=4	Stx7	6.1	15.33	3	1.50715	0.0915696	1.02625	0.786305	4.17	11.49	2	1.60038	0.167632	1.08263	0.761032	3.68	11.49	2	1.50232	0.419179	2.10866	0.206285	4.17	11.49	2	1.21832	0.725123	1.66368	0.39186	1.45704	0.165421	1.4703	0.51393
sp|O70490|ACSM2_RAT	Acyl-coenzyme A synthetase ACSM2, mitochondrial OS=Rattus norvegicus GN=Acsm2 PE=2 SV=2	Acsm2	36.43	39.51	18	0.642604	0.00656919	0.482201	0.162611	41.26	50.7	21	0.620579	0.000119339	0.497489	0.151374	35.08	44.76	18	1.01989	0.932891	0.811706	0.411626	34.28	44.23	16	1.01609	0.955879	0.867855	0.508043	0.82479	0.223273	0.664813	0.203427
sp|O70595|ABCB6_RAT	ATP-binding cassette sub-family B member 6, mitochondrial OS=Rattus norvegicus GN=Abcb6 PE=2 SV=1	Abcb6	19.59	15.91	10	1.14206	0.511586	0.762516	0.185126	15.43	13.76	8	1.10336	0.59238	0.692126	0.595199	15.07	15.67	9	0.601412	0.0531299	0.9418	0.446303	19.79	19.26	10	0.670888	0.124014	0.887983	0.640719	0.87943	0.282786	0.821106	0.114176
sp|O88618|FTCD_RAT	Formimidoyltransferase-cyclodeaminase OS=Rattus norvegicus GN=Ftcd PE=1 SV=4	Ftcd	9.75	14.05	5	1.02635	0.947099	0.908504	0.94899	4.41	5.36	2	0.961922	0.961898	1.0297	0.964579	6.02	7.948	3	0.877594	0.759921	0.706897	0.857382	3.97	6.47	2	0.712764	0.553164	0.903304	0.839436	0.894658	0.1357	0.887102	0.133578
sp|O88767|PARK7_RAT	Protein DJ-1 OS=Rattus norvegicus GN=Park7 PE=1 SV=1	Park7	7.22	31.75	4	1.28964	0.266209	0.899127	0.761124	8.25	31.75	5	1.35465	0.173712	0.865115	0.49342	6.86	26.46	4	0.926024	0.680681	1.06503	0.613931	4.92	19.58	3	0.903695	0.560513	1.01263	0.93469	1.1185	0.236815	0.960477	0.0940033
sp|O88867|KMO_RAT	Kynurenine 3-monooxygenase OS=Rattus norvegicus GN=Kmo PE=1 SV=1	Kmo	29.07	35.15	15	1.23949	0.481191	1.52247	1.01962e-06	31.02	39.12	15	1.20424	0.479332	1.49037	0.00651518	37.97	53.56	19	1.32673	0.00800236	1.10425	0.775498	37.75	53.35	21	1.38886	0.00184434	1.20384	0.0386129	1.28983	0.0837229	1.33023	0.207878
sp|O88989|MDHC_RAT	Malate dehydrogenase, cytoplasmic OS=Rattus norvegicus GN=Mdh1 PE=1 SV=3	Mdh1	3.48	13.47	3	1.12736	0.810453	0.80556	0.920555	4.83	14.07	3	1.57374	0.0256255	1.17527	0.915556	5.6	14.07	3	1.49281	0.154051	1.48527	0.336317	4.98	14.07	3	1.73729	0.109269	1.66404	0.252509	1.4828	0.257858	1.28253	0.376678
sp|P00388|NCPR_RAT	NADPH--cytochrome P450 reductase OS=Rattus norvegicus GN=Por PE=1 SV=3	Por	17.76	15.04	9	0.881717	0.427686	0.856644	0.501684	18.86	18.44	10	0.937921	0.728747	0.945679	0.779936	20.52	22.86	10	0.876693	0.457042	0.975801	0.975035	29.66	27.43	14	1.00743	0.978512	1.30054	0.304019	0.92594	0.0610053	1.01967	0.193963
sp|P00481|OTC_RAT	Ornithine carbamoyltransferase, mitochondrial OS=Rattus norvegicus GN=Otc PE=1 SV=1	Otc	44.97	65.82	24	0.952706	0.855802	0.586398	1.51377e-05	44.94	63.84	22	0.946708	0.781824	0.603529	0.0146695	47.92	75.42	24	0.536724	0.000374366	0.566812	0.000580938	44.97	63.84	22	0.544938	0.0171504	0.561458	0.0131045	0.745269	0.236101	0.579549	0.0192483
sp|P00507|AATM_RAT	Aspartate aminotransferase, mitochondrial OS=Rattus norvegicus GN=Got2 PE=1 SV=2	Got2	49.46	59.77	27	1.03095	0.720229	0.723519	0.00342148	50.43	60	26	1.02286	0.758072	0.720765	0.00248849	53.92	66.98	30	0.710636	0.196066	0.714484	0.200769	54.27	65.58	27	0.706193	0.0861007	0.717053	0.208227	0.86766	0.183919	0.718955	0.00398807
sp|P01835|KACB_RAT	Ig kappa chain C region, B allele OS=Rattus norvegicus PE=1 SV=1		7.59	41.51	4	1.81448	0.0125339	1.17979	0.307164	6.71	41.51	4	1.77895	0.0424138	1.09025	0.799622	8	41.51	4	1.51154	0.0364725	1.40224	0.0532488	7.42	41.51	4	1.55036	0.0185357	1.34732	0.851987	1.66383	0.154937	1.2549	0.144916
sp|P01946|HBA_RAT	Hemoglobin subunit alpha-1/2 OS=Rattus norvegicus GN=Hba1 PE=1 SV=3	Hba1	10.4	52.11	5	1.33234	0.358464	0.756317	0.405443	10.22	52.11	5	1.31358	0.490787	0.762671	0.52517	10.26	52.11	5	0.971122	0.948285	0.949593	0.916556	10.09	63.38	5	1.05612	0.891064	1.07172	0.871458	1.16829	0.182097	0.885076	0.153363
sp|P02091|HBB1_RAT	Hemoglobin subunit beta-1 OS=Rattus norvegicus GN=Hbb PE=1 SV=3	Hbb	19.48	71.43	10	2.36265	0.112362	1.0117	0.966016	19.42	71.43	10	2.31755	0.0212586	1.08939	0.543228	18.74	66.67	10	1.92633	0.109724	1.73992	0.220931	15.96	65.31	9	1.42945	0.137202	1.25034	0.271377	2.00899	0.4332	1.27284	0.326862
sp|P02650|APOE_RAT	Apolipoprotein E OS=Rattus norvegicus GN=Apoe PE=1 SV=2	Apoe	8.13	16.35	4	1.00427	0.977687	1.20796	0.523277	8.41	16.35	4	1.06475	0.870341	1.52949	0.300312	8.21	17.31	4	1.19819	0.544014	1.67139	0.197274	9.41	18.91	5	1.22605	0.410663	1.52859	0.328917	1.12332	0.106086	1.48436	0.196103
sp|P02680|FIBG_RAT	Fibrinogen gamma chain OS=Rattus norvegicus GN=Fgg PE=1 SV=3	Fgg	7.14	17.53	4	1.48755	0.0119793	1.0705	0.416358	8.88	15.06	5	1.50391	0.0111072	1.12237	0.210604	15.11	26.74	8	0.646718	0.0235842	0.668195	0.0928792	11.37	19.78	6	0.550597	0.115471	0.457341	0.120107	1.04719	0.519451	0.829602	0.320612
sp|P02692|FABPL_RAT	Fatty acid-binding protein, liver OS=Rattus norvegicus GN=Fabp1 PE=1 SV=1	Fabp1	10.06	54.33	6	1.75228	0.686438	2.14413	0.678799	10.06	54.33	6	1.63839	0.668001	1.92676	0.674016	10.89	60.63	6	1.95946	0.0681491	1.95018	0.0143999	8.14	53.54	4	1.9517	0.0558609	1.68001	0.0555394	1.82546	0.157311	1.92527	0.190326
sp|P02767|TTHY_RAT	Transthyretin OS=Rattus norvegicus GN=Ttr PE=1 SV=1	Ttr	6	25.85	3	0.915023	0.449351	0.759372	0.114884	6.21	25.85	3	0.888098	0.369773	0.773715	0.0543518	6.01	25.85	3	0.762705	0.0441211	0.797984	0.07053	6.01	25.85	3	0.71954	0.024182	0.789752	0.0561726	0.821341	0.0949289	0.780206	0.0171596
sp|P02770|ALBU_RAT	Serum albumin OS=Rattus norvegicus GN=Alb PE=1 SV=2	Alb	51.89	51.15	26	0.995062	0.956	0.600109	1.73509e-06	57.59	55.92	29	0.993653	0.950381	0.625611	1.15822e-05	60.38	60.69	31	0.827926	0.219332	0.755584	0.101352	61.46	60.69	30	0.85721	0.218477	0.773937	0.315962	0.918463	0.0884493	0.68881	0.0886327
sp|P04041|GPX1_RAT	Glutathione peroxidase 1 OS=Rattus norvegicus GN=Gpx1 PE=1 SV=4	Gpx1	28.5	65.67	15	1.24412	0.291625	0.791458	0.191083	28	80.1	15	1.24433	0.00472725	0.81417	0.00463714	26.73	79.6	14	0.581356	0.291258	0.616707	0.040708	28.02	79.6	14	0.576525	0.000694479	0.619864	0.000441309	0.911583	0.384108	0.71055	0.106948
sp|P04166|CYB5B_RAT	Cytochrome b5 type B OS=Rattus norvegicus GN=Cyb5b PE=1 SV=2	Cyb5b	9.12	52.05	5	0.792276	0.0387535	0.990877	0.944003	10	52.05	6	0.78308	0.054119	1.00371	0.968557	10	52.05	5	0.976531	0.780357	0.928761	0.494606	10	52.05	6	0.970239	0.730947	0.891923	0.248675	0.880531	0.107315	0.953817	0.0526661
sp|P04182|OAT_RAT	Ornithine aminotransferase, mitochondrial OS=Rattus norvegicus GN=Oat PE=1 SV=1	Oat	43.14	68.56	22	0.647165	0.00491041	0.481506	0.000125714	41.41	61.05	22	0.664945	0.192478	0.5153	0.000831141	50.08	70.62	25	0.36267	2.39333e-12	0.382986	1.33268e-12	47.42	68.56	25	0.394341	3.41906e-08	0.415019	0.000149344	0.51728	0.160928	0.448703	0.0604552
sp|P04636|MDHM_RAT	Malate dehydrogenase, mitochondrial OS=Rattus norvegicus GN=Mdh2 PE=1 SV=2	Mdh2	33.07	59.47	17	0.946577	0.366699	0.948654	0.624639	35.75	62.13	21	0.940969	0.323729	0.933578	0.506761	39.93	62.43	22	0.815341	0.414103	0.855553	0.125684	40.46	64.5	23	0.814998	0.361844	0.853683	0.150919	0.879471	0.0742846	0.897867	0.0503234
sp|P04642|LDHA_RAT	L-lactate dehydrogenase A chain OS=Rattus norvegicus GN=Ldha PE=1 SV=1	Ldha	12.62	28.61	7	1.75516	5.0756e-06	2.02444	8.70906e-05	13.64	27.41	8	1.76015	4.4716e-05	1.99931	0.000576877	10.79	21.99	6	1.41683	0.0418051	1.56848	0.0714739	14.12	38.55	9	1.56502	0.0659156	1.67523	0.0324422	1.62429	0.165466	1.81687	0.229583
sp|P04762|CATA_RAT	Catalase OS=Rattus norvegicus GN=Cat PE=1 SV=3	Cat	52.54	58.25	28	0.697921	0.0780357	1.26472	0.0523071	55.85	56.93	29	0.739169	0.000200311	1.30422	0.00724806	55.54	57.12	28	0.852355	0.000162864	0.592737	2.16604e-11	55.18	57.12	29	0.832026	0.18246	0.56982	1.78965e-13	0.780368	0.0738143	0.932875	0.406416
sp|P04785|PDIA1_RAT	Protein disulfide-isomerase OS=Rattus norvegicus GN=P4hb PE=1 SV=2	P4hb	40.13	39.29	19	0.895379	0.376799	0.745398	3.86653e-05	41.89	40.86	20	0.875347	0.309841	0.752948	0.000145069	46.25	43.03	24	0.795021	0.172889	0.857276	0.134609	45.32	44.01	24	0.792246	0.149535	0.970168	0.838599	0.839498	0.0535999	0.831447	0.105637
sp|P04797|G3P_RAT	Glyceraldehyde-3-phosphate dehydrogenase OS=Rattus norvegicus GN=Gapdh PE=1 SV=3	Gapdh	12.06	31.53	6	1.62762	0.0274689	1.13946	0.915945	13.03	37.54	7	1.87495	0.0021211	1.28984	0.20162	14.05	37.54	8	1.51677	0.68324	1.35666	0.528757	12.32	33.33	6	1.47694	0.801423	1.6336	0.574665	1.62407	0.17899	1.35489	0.206819
sp|P04799|CP1A2_RAT	Cytochrome P450 1A2 OS=Rattus norvegicus GN=Cyp1a2 PE=1 SV=2	Cyp1a2	27.19	36.45	14	0.827161	0.0089997	0.775165	0.598789	28.75	38.01	15	0.819579	0.0199439	0.793857	0.330829	36.87	46.59	18	0.701383	1.60606e-06	0.826383	0.0415852	38.26	48.54	20	0.599504	0.00104407	0.846159	0.250575	0.736907	0.1082	0.810391	0.0318816
sp|P05178|CP2C6_RAT	Cytochrome P450 2C6 OS=Rattus norvegicus GN=Cyp2c6 PE=2 SV=2	Cyp2c6	33.59	31.43	18	0.668892	0.0185115	0.565791	0.143547	35.07	33.06	18	0.77912	0.266596	0.671425	0.268864	39.29	37.35	19	0.784826	0.0682575	0.782431	0.12596	37.6	41.84	19	0.778735	0.0151073	0.841878	0.187155	0.752893	0.0560702	0.715381	0.122211
sp|P05182|CP2E1_RAT	Cytochrome P450 2E1 OS=Rattus norvegicus GN=Cyp2e1 PE=1 SV=4	Cyp2e1	38.2	37.12	19	0.819834	0.0057632	0.813584	0.00224609	36.47	37.12	19	0.803823	0.00711204	0.852755	0.0680555	41.08	45.64	20	0.752794	0.00632415	1.13693	0.0796051	42.49	45.64	21	0.780666	0.0128591	1.18339	0.0013058	0.78928	0.0291576	0.996664	0.19041
sp|P05712|RAB2A_RAT	Ras-related protein Rab-2A OS=Rattus norvegicus GN=Rab2a PE=1 SV=1	Rab2a	12.46	40.09	7	0.948246	0.594018	0.906567	0.41335	11.25	37.26	6	0.87362	0.235939	0.907301	0.384259	13.39	44.34	7	0.959431	0.695261	0.968739	0.827616	14.12	43.87	7	0.727486	0.618101	1.03335	0.7285	0.877196	0.106828	0.95399	0.0604005
sp|P05982|NQO1_RAT	NAD(P)H dehydrogenase [quinone] 1 OS=Rattus norvegicus GN=Nqo1 PE=1 SV=4	Nqo1	4.07	8.759	2	1.26319	0.791943	0.793699	0.8253	3.18	8.759	2	1.03959	0.967027	0.63829	0.798816	3.11	8.759	2	0.795646	0.545063	1.01046	0.991425	3.09	9.489	2	0.897291	0.786734	0.752912	0.618508	0.99893	0.202601	0.798841	0.155666
sp|P06685|AT1A1_RAT	Sodium/potassium-transporting ATPase subunit alpha-1 OS=Rattus norvegicus GN=Atp1a1 PE=1 SV=1	Atp1a1	23.82	15.54	12	1.98208	0.0294546	1.44656	0.31192	15.5	10.95	8	2.48178	0.0519528	2.11133	0.234689	20.4	16.03	11	1.11501	0.104101	1.31116	0.0194119	19.44	13.98	10	1.57334	0.330134	1.46598	0.507626	1.78805	0.582521	1.58376	0.358394
sp|P06757|ADH1_RAT	Alcohol dehydrogenase 1 OS=Rattus norvegicus GN=Adh1 PE=1 SV=3	Adh1	15.71	34.84	8	2.15702	0.308218	1.55771	0.58297	15.58	37.77	10	2.18432	0.0166269	1.53753	0.148351	11.85	23.94	6	2.17858	0.0060708	1.51771	0.0206359	14.44	34.84	7	1.91994	0.0242869	1.46591	0.0730667	2.10996	0.127229	1.51971	0.0394121
sp|P06761|GRP78_RAT	78 kDa glucose-regulated protein OS=Rattus norvegicus GN=Hspa5 PE=1 SV=1	Hspa5	52.49	43.27	26	0.662493	1.02401e-11	0.677449	2.04154e-09	52.65	43.43	26	0.632329	1.5957e-11	0.683943	3.78922e-09	61.06	43.88	30	0.679758	2.61254e-10	0.929156	0.540504	59.6	46.02	31	0.693988	0.000114966	0.957888	0.408606	0.667142	0.0265421	0.812109	0.152218
sp|P06765|PLF4_RAT	Platelet factor 4 OS=Rattus norvegicus GN=Pf4 PE=1 SV=1	Pf4	2.99	29.52	2	2.29406	0.010434	1.46456	0.0739523	2.6	29.52	2	3.22008	0.233303	2.28672	0.302349	4.63	37.14	3	0.282535	0.00957342	0.391942	0.594454	4.08	29.52	2	0.29196	0.0126212	0.31646	0.0572751	1.52216	1.47522	1.11492	0.940848
sp|P06866|HPT_RAT	Haptoglobin OS=Rattus norvegicus GN=Hp PE=1 SV=3	Hp	10.75	21.61	6	1.92784	0.000568723	1.25601	0.294592	10.15	18.16	5	1.83432	0.0012439	1.37438	0.0683865	8.08	14.41	4	1.35817	0.00786569	1.59452	0.0275013	8.04	14.41	4	1.40535	0.00693813	1.36074	0.293538	1.63142	0.291439	1.39641	0.142265
sp|P07154|CATL1_RAT	Cathepsin L1 OS=Rattus norvegicus GN=Ctsl PE=1 SV=2	Ctsl	4.09	9.581	2	1.37502	0.0242525	0.857317	0.365081	3.98	9.581	2	1.31495	0.0772353	0.831197	0.253116	3.93	9.581	2	0.859428	0.738514	1.04913	0.855901	4.73	12.57	3	0.941092	0.887075	0.978797	0.966338	1.12262	0.260076	0.92911	0.102655
sp|P07632|SODC_RAT	Superoxide dismutase [Cu-Zn] OS=Rattus norvegicus GN=Sod1 PE=1 SV=2	Sod1	8.79	32.47	4	0.907938	0.937635	0.659068	0.52877	11.29	70.78	6	0.951326	0.467452	0.685346	0.0069743	11.57	70.78	6	0.779429	0.0929405	0.509924	0.707074	12.17	70.78	6	0.730646	0.386134	0.452555	0.542039	0.842335	0.104267	0.576723	0.113225
sp|P07687|HYEP_RAT	Epoxide hydrolase 1 OS=Rattus norvegicus GN=Ephx1 PE=1 SV=1	Ephx1	35.97	48.57	18	0.438663	1.05163e-13	0.350957	9.77627e-07	35.27	53.85	18	0.442614	1.23206e-13	0.397735	5.1967e-11	41.81	56.7	20	0.937408	0.217028	0.679819	0.00708034	48.23	59.34	24	0.913738	0.596422	0.691322	0.00108266	0.683106	0.280148	0.529958	0.180759
sp|P07756|CPSM_RAT	Carbamoyl-phosphate synthase [ammonia], mitochondrial OS=Rattus norvegicus GN=Cps1 PE=1 SV=1	Cps1	206.29	69.67	126	1.04622	0.459516	1.01685	0.856402	207.57	69.33	134	1.01726	0.794939	1.00895	0.921089	213.45	73.67	141	0.694474	1.82848e-06	0.755637	0.00257478	209.09	70.6	131	0.683725	5.33304e-07	0.778112	0.0126203	0.860421	0.198226	0.889887	0.142374
sp|P07824|ARGI1_RAT	Arginase-1 OS=Rattus norvegicus GN=Arg1 PE=1 SV=2	Arg1	14.89	34.98	8	1.6648	0.137001	1.3855	0.00517958	16.23	34.06	8	1.12444	0.915859	0.863434	0.89457	11.93	30.65	8	1.43148	0.054281	0.936895	0.947655	19.48	42.11	10	1.64296	0.00689589	1.33089	0.432956	1.46592	0.250792	1.12918	0.267073
sp|P07895|SODM_RAT	Superoxide dismutase [Mn], mitochondrial OS=Rattus norvegicus GN=Sod2 PE=1 SV=2	Sod2	13.24	40.99	9	0.887954	0.0967749	0.950634	0.571073	12.31	31.98	7	0.881795	0.0868839	0.94859	0.425745	18.59	56.76	12	0.908356	0.149927	0.888754	0.576141	18.45	56.76	12	0.800079	0.32238	0.72707	0.399591	0.869546	0.0476823	0.878762	0.105122
sp|P07896|ECHP_RAT	Peroxisomal bifunctional enzyme OS=Rattus norvegicus GN=Ehhadh PE=1 SV=2	Ehhadh	60.37	46.95	30	0.976422	0.863341	1.63536	0.000837986	62.58	47.37	31	1.00594	0.970269	1.75278	0.000730336	61.85	52.49	31	1.48	0.0105514	1.18081	0.238982	61.75	47.78	30	1.42693	0.00561324	1.21075	0.159021	1.22232	0.268049	1.44492	0.291912
sp|P08010|GSTM2_RAT	Glutathione S-transferase Mu 2 OS=Rattus norvegicus GN=Gstm2 PE=1 SV=2	Gstm2	6.95	25.23	4	1.30421	0.420377	0.66973	0.915245	6.25	22.94	4	1.20412	0.339691	0.902104	0.928195	9.13	29.82	5	0.640608	0.76281	0.0114907	0.0148682	5.43	24.77	4	0.498753	0.568012	0.0220434	0.0821719	0.911924	0.401494	0.401342	0.454109
sp|P08011|MGST1_RAT	Microsomal glutathione S-transferase 1 OS=Rattus norvegicus GN=Mgst1 PE=1 SV=3	Mgst1	12	32.9	8	0.907884	0.24763	1.21899	0.185729	12.02	32.9	8	0.909193	0.757838	1.23598	0.0808106	14	46.45	9	1.00357	0.989051	1.2281	0.845241	12.08	32.9	8	1.10931	0.751937	1.1218	0.758828	0.982488	0.095683	1.20122	0.0534001
sp|P08430|UD16_RAT	UDP-glucuronosyltransferase 1-6 OS=Rattus norvegicus GN=Ugt1a6 PE=2 SV=1	Ugt1a6	14.05	18.71	7	0.16505	0.123518	0.229791	0.0571303	13.77	19.66	9	0.118196	0.0659491	0.1407	0.0883406	14.03	20.42	9	1.03625	0.867166	0.756852	0.763657	14.3	23.44	9	0.842001	0.90812	0.706504	0.285752	0.540374	0.467609	0.458462	0.318237
sp|P08461|ODP2_RAT	Dihydrolipoyllysine-residue acetyltransferase component of pyruvate dehydrogenase complex, mitochondrial OS=Rattus norvegicus GN=Dlat PE=1 SV=3	Dlat	34.1	35.76	17	0.919932	0.531749	1.39218	0.0718194	36.85	37.03	19	0.928174	0.662445	1.49664	0.00404701	38.72	38.45	18	0.908054	0.461094	1.39605	0.0192966	36.85	40.98	19	0.93166	0.49688	1.45032	0.0745689	0.921955	0.0104909	1.4338	0.0495924
sp|P08542|UDB17_RAT	UDP-glucuronosyltransferase 2B17 OS=Rattus norvegicus GN=Ugt2b17 PE=2 SV=2	Ugt2b17	31.3	38.49	17	0.590786	0.557525	0.623305	0.611798	30.37	34.53	16	0.578921	0.253424	0.622127	0.628145	32.3	38.49	18	0.778115	0.0443389	0.820936	0.129548	35.37	40.38	19	0.838052	0.915168	0.892291	0.944406	0.696469	0.131274	0.739665	0.138148
sp|P09034|ASSY_RAT	Argininosuccinate synthase OS=Rattus norvegicus GN=Ass1 PE=2 SV=1	Ass1	11.21	16.99	6	0.819249	0.732114	0.842056	0.709651	7.78	12.38	4	1.03819	0.946222	0.950194	0.90765	16.64	24.51	9	1.11815	0.528195	0.900563	0.907846	7.11	12.38	4	0.844439	0.628321	1.1475	0.47304	0.955007	0.146277	0.960078	0.132533
sp|P09118|URIC_RAT	Uricase OS=Rattus norvegicus GN=Uox PE=1 SV=3	Uox	45.18	56.77	23	1.07353	0.546717	1.63099	0.0838394	46.47	56.77	23	1.10654	0.233316	1.63342	0.00483388	46.93	63.7	24	1.53604	0.0568279	1.89076	0.00599468	44.83	63.7	23	1.52411	0.0941663	1.84656	0.00651951	1.31005	0.254461	1.75043	0.137708
sp|P09139|SPYA_RAT	Serine--pyruvate aminotransferase, mitochondrial OS=Rattus norvegicus GN=Agxt PE=1 SV=1	Agxt	11.39	20.77	6	0.672698	0.655641	1.29579	0.107767	12.87	20.77	7	0.667605	0.24464	0.882384	0.909796	15.56	24.4	8	0.51856	0.00184368	0.898345	0.657598	17.89	27.05	9	0.564449	0.00219117	1.01865	0.919403	0.605828	0.0766288	1.02379	0.191261
sp|P09527|RAB7A_RAT	Ras-related protein Rab-7a OS=Rattus norvegicus GN=Rab7a PE=1 SV=2	Rab7a	18.36	58.94	10	0.817428	0.171384	0.686009	0.0116734	18.54	57	10	0.771612	0.165517	0.680645	0.0167877	13.67	45.41	8	0.880628	0.641071	0.847411	0.44482	17.93	56.52	9	0.763026	0.288955	0.939573	0.819278	0.808174	0.0538834	0.788409	0.127057
sp|P09650|MCPT1_RAT	Mast cell protease 1 OS=Rattus norvegicus GN=Mcpt1 PE=1 SV=3	Mcpt1	8.09	29.62	4	1.17968	0.86368	2.26133	0.606196	7.9	22.69	4	1.14671	0.394044	2.10308	0.000198256	8.13	33.46	5	1.16299	0.828631	1.14492	0.432385	14.68	45.38	8	1.40551	0.584026	1.30387	0.132043	1.22372	0.12194	1.7033	0.56052
sp|P0C546|S2542_RAT	Mitochondrial coenzyme A transporter SLC25A42 OS=Rattus norvegicus GN=Slc25a42 PE=2 SV=1	Slc25a42	14.1	37.42	8	1.0438	0.835439	1.30262	0.00539246	14.54	39.62	8	1.21526	0.799046	1.31368	0.121244	13.09	32.08	7	1.15837	0.0619285	1.22525	0.138682	13.21	34.59	7	1.34997	0.120242	1.42459	0.0593059	1.19185	0.127268	1.31654	0.0820804
sp|P0C5H9|MANF_RAT	Mesencephalic astrocyte-derived neurotrophic factor OS=Rattus norvegicus GN=Manf PE=1 SV=1	Manf	8.6	22.91	4	0.363859	0.160789	0.498723	0.354112	6.92	15.64	4	0.564358	0.4551	0.434879	0.278747	7.58	15.64	4	0.791631	0.191863	1.0518	0.841097	9.26	28.49	5	0.414781	0.318185	0.607763	0.68175	0.533658	0.191882	0.648292	0.278315
sp|P10111|PPIA_RAT	Peptidyl-prolyl cis-trans isomerase A OS=Rattus norvegicus GN=Ppia PE=1 SV=2	Ppia	5.96	31.71	4	1.36966	0.109124	1.30627	0.125499	6.82	31.71	4	1.43962	0.0596584	1.46539	0.0568708	2.5	15.85	2	1.21569	0.294184	0.962632	0.810871	6.06	25	3	1.76645	0.411519	1.01448	0.935598	1.44786	0.232081	1.18719	0.239324
sp|P10634|CP2DQ_RAT	Cytochrome P450 2D26 OS=Rattus norvegicus GN=Cyp2d26 PE=2 SV=2	Cyp2d26	28.57	42.6	15	0.817026	0.0101172	0.691749	0.000623935	33.68	44.6	17	0.962005	0.841229	0.768906	0.0948623	38.88	49.2	21	0.784494	0.0508714	0.909845	0.360392	36.88	46.8	18	0.766719	0.0230657	0.905952	0.411798	0.832561	0.0887745	0.819113	0.107262
sp|P10760|SAHH_RAT	Adenosylhomocysteinase OS=Rattus norvegicus GN=Ahcy PE=1 SV=3	Ahcy	6.38	13.43	5	1.35092	0.0757441	1.02873	0.888138	5.47	10.65	4	1.48952	0.31284	1.08554	0.851369	5.74	9.954	4	1.70755	0.0835517	2.76436	0.108349	8.53	13.43	5	0.908014	0.828927	1.44683	0.618563	1.364	0.337577	1.58136	0.810108
sp|P10860|DHE3_RAT	Glutamate dehydrogenase 1, mitochondrial OS=Rattus norvegicus GN=Glud1 PE=1 SV=2	Glud1	72.47	60.22	42	0.800533	4.50524e-09	0.784695	0.000334233	74.51	61.47	42	0.786484	3.46279e-07	0.794742	0.103125	79.59	68.64	47	0.777004	0.102016	0.753567	0.0948634	79.08	67.2	45	0.7836	0.124868	0.763314	0.0358001	0.786905	0.00991382	0.77408	0.0189412
sp|P10867|GGLO_RAT	L-gulonolactone oxidase OS=Rattus norvegicus GN=Gulo PE=1 SV=3	Gulo	22.49	34.32	13	0.887708	0.312594	0.496751	0.328513	21.68	30.45	11	0.954348	0.640305	0.879245	0.33664	28.17	38.86	16	1.00174	0.993557	1.0651	0.813893	27.1	36.59	14	0.951855	0.708448	1.00679	0.98254	0.948912	0.0468136	0.861972	0.255551
sp|P10888|COX41_RAT	Cytochrome c oxidase subunit 4 isoform 1, mitochondrial OS=Rattus norvegicus GN=Cox4i1 PE=1 SV=1	Cox4i1	16.32	37.87	8	0.927094	0.532754	1.29915	0.0894469	17.12	45.56	9	0.979331	0.92097	1.38766	0.318875	20.32	45.56	11	1.08078	0.668649	1.14219	0.515796	18.61	45.56	9	1.11343	0.445653	1.25947	0.318142	1.02516	0.0867978	1.27212	0.101853
sp|P11240|COX5A_RAT	Cytochrome c oxidase subunit 5A, mitochondrial OS=Rattus norvegicus GN=Cox5a PE=1 SV=1	Cox5a	8.11	17.81	4	0.896851	0.1488	1.2943	0.0701231	10.41	28.77	5	0.919512	0.270531	1.31296	0.0239541	14.59	49.32	7	1.08303	0.664617	1.12374	0.782657	14.41	54.11	8	1.15727	0.225994	1.23672	0.860977	1.01416	0.126414	1.24193	0.0852098
sp|P11348|DHPR_RAT	Dihydropteridine reductase OS=Rattus norvegicus GN=Qdpr PE=1 SV=1	Qdpr	9.46	30.29	5	1.19204	0.297394	0.867246	0.875767	7.85	24.07	4	1.15991	0.135031	1.07738	0.724118	8	23.65	4	0.81133	0.200833	0.816598	0.414376	10.03	30.29	5	0.871052	0.105207	0.841739	0.421912	1.00859	0.195263	0.900741	0.119561
sp|P11598|PDIA3_RAT	Protein disulfide-isomerase A3 OS=Rattus norvegicus GN=Pdia3 PE=1 SV=2	Pdia3	61.27	57.03	30	0.788739	0.104668	0.722339	0.0442686	65.03	60.99	31	0.753802	0.0364668	0.7345	0.00313796	72.06	60.4	36	0.754568	0.0506477	0.796186	0.0537597	70.95	61.98	36	0.734083	0.109613	0.825114	0.289881	0.757798	0.0227019	0.769535	0.0491738
sp|P11711|CP2A1_RAT	Cytochrome P450 2A1 OS=Rattus norvegicus GN=Cyp2a1 PE=1 SV=2	Cyp2a1	48.89	52.03	24	0.76565	6.13213e-05	0.789028	0.00057974	51.33	57.72	27	0.684108	0.00534077	0.766459	0.0645789	53.12	60.57	27	0.674095	1.42267e-06	0.755567	0.00868775	50.71	57.72	25	0.645376	2.89048e-05	0.775708	0.000347894	0.692307	0.0515774	0.771691	0.0141898
sp|P11884|ALDH2_RAT	Aldehyde dehydrogenase, mitochondrial OS=Rattus norvegicus GN=Aldh2 PE=1 SV=1	Aldh2	69.69	61.66	38	1.08147	0.810242	0.864437	0.657269	71.56	59.92	39	1.05423	0.837857	0.823786	0.460767	70.9	59.92	37	0.677918	0.274006	0.664585	0.179012	68.81	59.92	39	0.690755	0.292465	0.691448	0.211773	0.876093	0.221762	0.761064	0.0979364
sp|P11915|NLTP_RAT	Non-specific lipid-transfer protein OS=Rattus norvegicus GN=Scp2 PE=1 SV=3	Scp2	42.35	44.61	22	1.29367	0.0960419	1.92452	0.00494866	44.97	44.61	22	1.15788	0.115999	2.16602	0.001684	39.81	40.59	20	1.17492	0.0966009	1.54663	0.0587974	43.8	47.35	22	1.1806	0.248103	1.45555	0.174809	1.20177	0.0620255	1.77318	0.331381
sp|P12007|IVD_RAT	Isovaleryl-CoA dehydrogenase, mitochondrial OS=Rattus norvegicus GN=Ivd PE=1 SV=2	Ivd	31.04	38.21	16	0.958828	0.609768	0.688892	0.136273	35.18	45.05	19	0.940732	0.376972	0.70672	0.000237007	36.01	50	20	0.566967	7.27526e-07	0.55612	0.000166885	33.6	47.41	16	0.576477	3.86573e-06	0.567726	1.97169e-06	0.760751	0.218432	0.629864	0.0789315
sp|P12075|COX5B_RAT	Cytochrome c oxidase subunit 5B, mitochondrial OS=Rattus norvegicus GN=Cox5b PE=1 SV=2	Cox5b	12	29.46	6	0.899627	0.140485	1.26131	0.0118007	12	29.46	7	0.806204	0.492778	1.28562	0.00860773	12.09	29.46	6	0.920099	0.342923	1.05358	0.423827	12.01	29.46	6	0.915872	0.204903	1.05993	0.374941	0.88545	0.0535628	1.16511	0.125536
sp|P12785|FAS_RAT	Fatty acid synthase OS=Rattus norvegicus GN=Fasn PE=1 SV=3	Fasn	8.27	3.433	5	0.786692	0.339157	0.904032	0.947248	4.27	1.198	2	1.12507	0.866132	0.30534	0.339885	7.04	3.234	5	0.493547	0.355771	0.954079	0.724602	4.25	1.517	3	1.14892	0.947469	1.67795	0.795892	0.888558	0.310986	0.960351	0.561903
sp|P12938|CP2D3_RAT	Cytochrome P450 2D3 OS=Rattus norvegicus GN=Cyp2d3 PE=2 SV=2	Cyp2d3	24.74	33.2	13	0.65356	0.0429231	0.532345	0.453878	26.29	35.4	14	0.749161	0.245539	0.575022	0.0353779	31.99	39.6	18	0.645666	0.020591	0.637718	7.00881e-05	31.09	40.2	15	0.615138	0.000875415	0.601574	0.000162558	0.665881	0.057939	0.586665	0.044403
sp|P12939|CP2DA_RAT	Cytochrome P450 2D10 OS=Rattus norvegicus GN=Cyp2d10 PE=1 SV=1	Cyp2d10	33.22	40.87	16	0.887466	0.487028	0.650152	0.748679	34.99	44.84	18	0.84997	0.541566	0.715139	0.189536	36.69	44.84	19	0.820593	0.558797	0.900766	0.688974	35.62	47.22	18	0.70412	0.179479	0.774858	0.265322	0.815537	0.0791597	0.760229	0.106638
sp|P13086|SUCA_RAT	Succinyl-CoA ligase [ADP/GDP-forming] subunit alpha, mitochondrial OS=Rattus norvegicus GN=Suclg1 PE=2 SV=2	Suclg1	26.78	44.8	15	1.09149	0.226702	1.21879	0.0867716	23.34	41.33	15	1.08212	0.167304	1.22342	0.0550074	27.96	43.35	16	1.18663	0.0645672	1.07097	0.59475	27.51	43.35	16	1.21181	0.0390163	0.904835	0.806013	1.14301	0.0658245	1.1045	0.15077
sp|P13107|CP2B3_RAT	Cytochrome P450 2B3 OS=Rattus norvegicus GN=Cyp2b3 PE=2 SV=1	Cyp2b3	18.03	20.37	9	0.599996	0.42421	0.631639	0.000313882	16.29	19.35	9	0.691489	0.164769	0.664457	0.00970256	14.89	18.33	9	0.620711	0.00615857	0.735659	0.0752592	18.83	20.77	11	0.748054	0.0711176	0.867208	0.3941	0.665063	0.0677905	0.724741	0.104432
sp|P13803|ETFA_RAT	Electron transfer flavoprotein subunit alpha, mitochondrial OS=Rattus norvegicus GN=Etfa PE=1 SV=4	Etfa	38.43	70.27	22	0.978513	0.855498	0.679693	0.00331802	36.94	69.97	21	0.991777	0.844155	0.635939	0.00402824	36.13	69.97	20	0.658203	0.0194491	0.669717	0.000804883	35.47	69.97	22	0.715999	0.0784599	0.740574	0.066379	0.836123	0.173771	0.681481	0.0436181
sp|P14046|A1I3_RAT	Alpha-1-inhibitor 3 OS=Rattus norvegicus GN=A1i3 PE=1 SV=1	A1i3	19.3	11.17	11	1.28025	0.0723618	1.42733	0.476076	9.85	4.875	5	1.29156	0.186056	1.52427	0.200917	18.94	11.17	11	0.795601	0.419497	0.776037	0.144481	19.48	11.51	11	1.11381	0.688729	1.36039	0.464809	1.12031	0.231217	1.27201	0.337423
sp|P14480|FIBB_RAT	Fibrinogen beta chain OS=Rattus norvegicus GN=Fgb PE=1 SV=4	Fgb	4.93	9.186	3	1.04437	0.912128	1.39024	0.797994	2.55	5.219	2	1.81514	0.172538	0.754003	0.941618	12.54	25.26	7	0.910654	0.898373	0.518071	0.611881	11.43	16.91	5	0.668588	0.790853	0.381605	0.218292	1.10969	0.495349	0.760981	0.446823
sp|P14562|LAMP1_RAT	Lysosome-associated membrane glycoprotein 1 OS=Rattus norvegicus GN=Lamp1 PE=1 SV=1	Lamp1	10.1	13.76	5	1.19481	0.754842	0.886053	0.871107	10.02	13.76	5	1.20815	0.888984	0.864571	0.866232	8	13.76	4	0.646466	0.447073	1.10324	0.723984	8.24	13.76	4	0.777403	0.648406	1.11899	0.91332	0.956706	0.2877	0.993214	0.136575
sp|P14604|ECHM_RAT	Enoyl-CoA hydratase, mitochondrial OS=Rattus norvegicus GN=Echs1 PE=1 SV=1	Echs1	32.64	59.31	17	0.847694	0.539114	0.507887	0.0270858	35.26	59.31	18	0.836218	0.545396	0.534936	0.0223136	36.53	57.59	20	0.612358	0.0809369	0.591608	0.265116	34.58	56.9	18	0.586921	0.0484182	0.53069	0.0759943	0.720798	0.140365	0.54128	0.0355919
sp|P15650|ACADL_RAT	Long-chain specific acyl-CoA dehydrogenase, mitochondrial OS=Rattus norvegicus GN=Acadl PE=1 SV=1	Acadl	43.62	44.19	22	0.920411	0.194887	0.89893	0.00494144	43	44.19	23	0.973227	0.566884	0.916163	0.017888	44.32	43.72	23	0.742792	1.28219e-05	0.887102	0.249836	45.96	45.58	24	0.7565	0.00289965	0.901732	0.225639	0.848232	0.115997	0.900982	0.0119428
sp|P15999|ATPA_RAT	ATP synthase subunit alpha, mitochondrial OS=Rattus norvegicus GN=Atp5a1 PE=1 SV=2	Atp5a1	72.22	62.57	41	1.00496	0.923619	1.33453	0.171033	70.39	62.75	37	0.993879	0.894	1.38129	0.11203	74.51	63.29	46	1.13968	0.380235	1.20805	0.020648	73.8	62.21	43	1.10394	0.613029	1.24178	0.0742104	1.06061	0.0722962	1.29142	0.0803111
sp|P16303|CES1D_RAT	Carboxylesterase 1D OS=Rattus norvegicus GN=Ces1d PE=1 SV=2	Ces1d	31.04	30.44	15	0.543336	0.0128282	0.381189	6.49159e-07	30.91	30.44	15	0.578378	0.0245019	0.364354	3.45173e-07	38.19	40.71	19	0.730299	0.186301	0.514691	1.37769e-07	32.37	38.23	17	0.644891	1.23737e-06	0.51755	2.02916e-07	0.624226	0.082308	0.444446	0.0830559
sp|P17178|CP27A_RAT	Sterol 26-hydroxylase, mitochondrial OS=Rattus norvegicus GN=Cyp27a1 PE=1 SV=1	Cyp27a1	63.18	60.41	31	0.946642	0.53415	1.12699	0.293508	62.26	60.41	31	0.912543	0.299463	1.08836	0.644314	65.18	61.35	35	0.994554	0.961943	0.918222	0.427808	59.29	56.1	32	0.980302	0.573978	0.858604	0.280032	0.95851	0.0366418	0.998044	0.12987
sp|P17475|A1AT_RAT	Alpha-1-antiproteinase OS=Rattus norvegicus GN=Serpina1 PE=1 SV=2	Serpina1	4.06	9.732	3	1.4184	0.794592	1.21249	0.941083	3.5	8.759	3	1.18106	0.905066	1.2842	0.858918	7.46	16.06	4	1.00067	0.998904	1.53139	0.541348	6.48	17.03	4	1.28672	0.860969	1.8763	0.655317	1.22171	0.176468	1.4761	0.299738
sp|P17764|THIL_RAT	Acetyl-CoA acetyltransferase, mitochondrial OS=Rattus norvegicus GN=Acat1 PE=1 SV=1	Acat1	48.5	59.67	25	0.747201	0.00333606	0.702887	0.000125997	50.86	62.03	27	0.731945	8.68383e-05	0.711478	0.00056246	53.64	69.81	29	0.66541	0.0384996	0.66347	0.0594588	46.13	67.45	27	0.681502	0.0438401	0.688461	0.0479364	0.706514	0.0392314	0.691574	0.0210054
sp|P18163|ACSL1_RAT	Long-chain-fatty-acid--CoA ligase 1 OS=Rattus norvegicus GN=Acsl1 PE=1 SV=1	Acsl1	78.22	56.37	42	0.780116	0.036187	1.23518	0.155291	76.05	56.37	40	0.761743	0.00421473	1.2171	0.319129	79.82	56.37	42	1.17874	0.0141065	1.38212	0.0169167	81.01	56.22	43	1.21836	0.0112532	1.43088	0.0273257	0.984739	0.247529	1.31632	0.106274
sp|P18297|SPRE_RAT	Sepiapterin reductase OS=Rattus norvegicus GN=Spr PE=1 SV=1	Spr	7.23	20.99	4	1.1496	0.652893	0.676785	0.0695647	4.15	11.83	2	1.26067	0.436383	0.761424	0.238879	7.05	25.95	5	0.675023	0.701646	0.769393	0.225885	6	15.27	3	0.751737	0.197765	0.619609	0.0673758	0.95926	0.289216	0.706803	0.0716582
sp|P18418|CALR_RAT	Calreticulin OS=Rattus norvegicus GN=Calr PE=1 SV=1	Calr	26.72	39.18	14	0.778181	0.00138025	0.71652	0.252247	27.35	40.87	15	0.747517	0.0135423	0.723315	0.0363388	34.8	50.72	18	0.79746	0.546504	0.989119	0.988615	35.56	50.72	18	0.819615	0.447394	0.99318	0.98358	0.785693	0.0305671	0.855534	0.156629
sp|P18484|AP2A2_RAT	AP-2 complex subunit alpha-2 OS=Rattus norvegicus GN=Ap2a2 PE=1 SV=3	Ap2a2	23.44	15.88	12	1.88892	0.000142546	1.02732	0.875878	21.08	13.97	11	1.97339	0.324969	0.870414	0.882155	16.18	11.19	9	1.0795	0.531528	1.07199	0.670375	15.34	10.66	8	1.19861	0.824894	0.903595	0.899925	1.53511	0.46119	0.96833	0.0966156
sp|P18886|CPT2_RAT	Carnitine O-palmitoyltransferase 2, mitochondrial OS=Rattus norvegicus GN=Cpt2 PE=1 SV=1	Cpt2	47.45	42.1	24	1.18219	0.00457213	1.61754	0.00139189	53.58	45.9	27	1.16107	0.000400596	1.59423	0.00164304	59.65	44.83	32	1.64019	4.29052e-06	1.47167	0.00212293	59.24	48.48	30	1.64416	0.000211164	1.5261	0.0176293	1.4069	0.27181	1.55239	0.0663351
sp|P19234|NDUV2_RAT	NADH dehydrogenase [ubiquinone] flavoprotein 2, mitochondrial OS=Rattus norvegicus GN=Ndufv2 PE=1 SV=2	Ndufv2	18	48.79	9	0.857613	0.104664	1.04706	0.563027	16	41.94	9	1.04528	0.945377	1.02942	0.947763	20.06	52.82	10	0.881969	0.374691	0.909517	0.524722	18.99	52.82	11	0.826024	0.111805	0.884869	0.522239	0.902721	0.0977594	0.967715	0.0823667
sp|P19511|AT5F1_RAT	ATP synthase F(0) complex subunit B1, mitochondrial OS=Rattus norvegicus GN=Atp5f1 PE=1 SV=1	Atp5f1	29.49	51.17	15	0.892035	0.324615	1.21072	0.0110392	32.54	51.56	17	0.888074	0.192522	1.19665	0.0908676	34.88	51.95	17	1.14555	0.243747	0.912107	0.758309	34.32	51.95	17	1.11513	0.267565	1.082	0.551912	1.0102	0.139294	1.10037	0.138114
sp|P19643|AOFB_RAT	Amine oxidase [flavin-containing] B OS=Rattus norvegicus GN=Maob PE=1 SV=3	Maob	39.98	42.31	20	0.97649	0.707627	1.30833	0.000330983	41.86	49.23	20	0.95668	0.47947	1.31695	2.49083e-06	46.72	54.23	25	1.29656	0.105042	1.23217	0.234867	47.07	52.12	23	1.22206	0.0242888	1.16348	0.0598183	1.11295	0.17191	1.25523	0.0720635
sp|P19804|NDKB_RAT	Nucleoside diphosphate kinase B OS=Rattus norvegicus GN=Nme2 PE=1 SV=1	Nme2	16.22	67.11	9	1.06193	0.457931	0.858914	0.511381	16.73	69.08	9	1.03625	0.709632	0.937898	0.899352	16.14	69.08	9	0.793354	0.0035173	0.572472	0.00432972	14.7	60.53	7	0.792061	0.0520931	0.476537	0.661608	0.920897	0.148393	0.711455	0.221753
sp|P19945|RLA0_RAT	60S acidic ribosomal protein P0 OS=Rattus norvegicus GN=Rplp0 PE=1 SV=2	Rplp0	8.02	19.87	4	0.743312	0.241555	0.795817	0.658163	8.12	19.87	4	0.7496	0.369484	0.798526	0.482702	5.94	16.09	3	0.948032	0.879109	0.827664	0.915849	5.17	13.56	3	0.994393	0.990292	0.649017	0.869306	0.858834	0.131161	0.767756	0.0804615
sp|P20070|NB5R3_RAT	NADH-cytochrome b5 reductase 3 OS=Rattus norvegicus GN=Cyb5r3 PE=1 SV=2	Cyb5r3	31.58	63.46	17	0.654959	0.119734	0.875744	0.0129168	27.13	61.46	15	0.649382	0.0947851	0.888481	0.0383322	36.04	73.75	20	0.915489	0.73666	0.870141	0.611633	36.33	74.42	20	0.8619	0.159373	0.898819	0.287344	0.770433	0.138317	0.883296	0.012883
sp|P20788|UCRI_RAT	Cytochrome b-c1 complex subunit Rieske, mitochondrial OS=Rattus norvegicus GN=Uqcrfs1 PE=1 SV=2	Uqcrfs1	14.74	42.34	8	1.00006	1	1.0862	0.812537	17.88	42.34	9	0.897786	0.844378	1.19402	0.764447	16.16	42.34	10	1.04882	0.934499	1.0628	0.958102	17.15	42.34	9	0.928178	0.884071	1.00766	0.956412	0.96871	0.0684906	1.08767	0.078171
sp|P20817|CP4AE_RAT	Cytochrome P450 4A14 OS=Rattus norvegicus GN=Cyp4a14 PE=1 SV=2	Cyp4a14	33.57	39.45	18	0.899892	0.741835	0.880567	0.694444	31.57	35.5	16	0.568791	0.00501535	0.677514	0.000259241	33.26	41.81	17	0.936453	0.855201	1.29302	0.360251	29.89	30.97	14	1.06856	0.841726	1.28612	0.35951	0.868423	0.212486	1.0343	0.3062
sp|P21571|ATP5J_RAT	ATP synthase-coupling factor 6, mitochondrial OS=Rattus norvegicus GN=Atp5j PE=1 SV=1	Atp5j	12.57	44.44	6	0.638149	0.0375754	1.47355	0.0638252	12.74	50.93	7	0.667036	0.178178	1.38993	0.550021	13.91	50	8	0.715877	0.0178575	1.1638	0.90437	14.61	50.93	8	0.755534	0.83266	1.30871	0.821274	0.694149	0.051998	1.334	0.131922
sp|P21913|SDHB_RAT	Succinate dehydrogenase [ubiquinone] iron-sulfur subunit, mitochondrial OS=Rattus norvegicus GN=Sdhb PE=2 SV=2	Sdhb	28.76	53.55	16	0.826442	0.000555906	1.13133	0.0127936	29.23	48.58	16	0.841245	0.000865049	1.09492	0.778601	29.79	55.32	15	0.999327	0.987829	1.06213	0.425299	31.24	57.45	17	1.05447	0.575559	1.07352	0.116697	0.930372	0.113872	1.09047	0.0304421
sp|P22734|COMT_RAT	Catechol O-methyltransferase OS=Rattus norvegicus GN=Comt PE=1 SV=2	Comt	2.37	9.848	2	0.485951	0.529379	0.473214	0.576192	5.32	20.08	3	1.09683	0.702393	0.844285	0.465296	6.04	19.32	3	0.83954	0.64819	0.809335	0.384133	6.93	27.65	5	0.697123	0.116402	0.964119	0.88204	0.77986	0.256423	0.772738	0.210396
sp|P22789|ST2A2_RAT	Alcohol sulfotransferase A OS=Rattus norvegicus GN=St2a2 PE=1 SV=2	St2a2	7.96	22.89	5	1.40996	0.178381	0.647857	0.90774	12.41	28.87	7	1.22683	0.311413	1.06132	0.903047	10.07	19.37	5	1.51836	0.538805	1.06846	0.975158	10.82	23.59	6	1.32261	0.51681	0.985063	0.914284	1.36944	0.124299	0.940674	0.198826
sp|P23358|RL12_RAT	60S ribosomal protein L12 OS=Rattus norvegicus GN=Rpl12 PE=2 SV=1	Rpl12	6	28.48	4	0.823821	0.138981	0.769135	0.442677	6.01	28.48	3	0.805563	0.124131	0.75036	0.267136	6.05	28.48	3	0.528459	0.097524	0.62889	0.134487	5.96	28.48	3	0.473244	0.705299	0.748562	0.361327	0.657772	0.182745	0.724237	0.064242
sp|P23457|DIDH_RAT	3-alpha-hydroxysteroid dehydrogenase OS=Rattus norvegicus GN=Akr1c9 PE=1 SV=1	Akr1c9	9.15	21.12	5	2.15589	0.361263	2.89629	0.315544	8.2	20.19	5	1.98332	0.000624316	1.8168	0.230376	11.62	28.26	7	2.06887	0.000462431	1.53614	0.00368973	11.99	27.95	7	2.2399	0.014365	1.71065	0.031003	2.11199	0.110609	1.98997	0.615193
sp|P24329|THTR_RAT	Thiosulfate sulfurtransferase OS=Rattus norvegicus GN=Tst PE=1 SV=3	Tst	28.74	44.11	14	1.00403	0.989216	0.798256	0.363351	30.23	44.11	15	0.992921	0.94821	0.77411	0.200677	27.86	46.13	14	0.69619	0.000247205	0.66758	0.134693	29.05	44.11	15	0.707802	0.0626938	0.691495	0.298972	0.850235	0.171297	0.73286	0.0631156
sp|P24368|PPIB_RAT	Peptidyl-prolyl cis-trans isomerase B OS=Rattus norvegicus GN=Ppib PE=1 SV=3	Ppib	11.84	31.02	7	0.735927	0.00236705	0.686151	0.00268868	11.38	31.02	6	0.737917	0.00330236	0.648471	0.000350336	16.85	44.44	10	0.719562	0.0138046	0.768365	0.00343781	14.87	34.72	8	0.720179	0.0172245	0.789251	0.00531416	0.728396	0.00988121	0.72306	0.0667322
sp|P24473|GSTK1_RAT	Glutathione S-transferase kappa 1 OS=Rattus norvegicus GN=Gstk1 PE=1 SV=3	Gstk1	24.94	59.73	13	0.766007	0.0144178	1.01095	0.957747	24.76	57.08	13	0.764401	0.0883455	1.06225	0.774244	25.58	62.39	14	0.91671	0.0859275	1.01953	0.788257	25.44	63.27	14	0.929641	0.148372	1.04893	0.361965	0.84419	0.0913599	1.03541	0.0241779
sp|P25093|FAAA_RAT	Fumarylacetoacetase OS=Rattus norvegicus GN=Fah PE=1 SV=1	Fah	10.35	18.14	5	1.4384	0.169526	1.19249	0.606754	8.38	16.71	5	1.38269	0.384096	1.05836	0.806282	9.67	18.14	5	1.25895	0.87541	1.17043	0.914638	10.16	18.14	5	2.09716	0.505434	1.90063	0.561298	1.5443	0.376125	1.33048	0.384611
sp|P25235|RPN2_RAT	Dolichyl-diphosphooligosaccharide--protein glycosyltransferase subunit 2 OS=Rattus norvegicus GN=Rpn2 PE=2 SV=2	Rpn2	27.3	28.84	13	0.746389	0.000153224	0.682979	0.543725	23.82	28.84	13	0.7203	0.106205	0.782041	0.0692864	31.43	33.44	15	0.713225	0.0328282	0.76908	0.760929	34.78	34.55	18	0.839132	0.430218	0.939885	0.703625	0.754762	0.0580268	0.793496	0.107038
sp|P26453|BASI_RAT	Basigin OS=Rattus norvegicus GN=Bsg PE=1 SV=2	Bsg	6.11	9.794	3	1.51806	0.828687	1.38192	0.873504	6.02	9.794	3	1.53026	0.165471	1.31229	0.0812207	4.32	9.794	3	1.2929	0.902937	1.59052	0.831805	7.03	14.43	4	1.75519	0.656922	2.82219	0.355133	1.5241	0.188792	1.77673	0.70693
sp|P26772|CH10_RAT	10 kDa heat shock protein, mitochondrial OS=Rattus norvegicus GN=Hspe1 PE=1 SV=3	Hspe1	18.1	66.67	9	1.04223	0.465008	0.837891	0.0110443	19.08	73.53	11	1.01665	0.766453	0.803376	0.00447962	12.78	60.78	8	0.71347	0.000468415	0.724798	0.000621091	14.9	67.65	9	0.709899	0.000442889	0.72432	0.000621405	0.870562	0.183759	0.772596	0.0572308
sp|P27615|SCRB2_RAT	Lysosome membrane protein 2 OS=Rattus norvegicus GN=Scarb2 PE=1 SV=2	Scarb2	13.83	23.01	8	1.37339	0.00192453	0.973235	0.722695	13.93	17.99	8	1.29836	0.0504363	0.982063	0.921497	15.44	21.55	8	0.993558	0.938022	1.1985	0.116779	14.79	21.55	8	1.29834	0.43285	1.30482	0.00936305	1.24091	0.168654	1.11466	0.164087
sp|P28492|GLSL_RAT	Glutaminase liver isoform, mitochondrial OS=Rattus norvegicus GN=Gls2 PE=2 SV=3	Gls2	34.08	43.69	17	1.1008	0.228043	0.802111	0.446466	38.49	42.19	20	1.13823	0.333186	0.988844	0.974722	34.09	44.19	19	0.620846	0.00790651	0.556263	8.88796e-07	34.97	40.37	18	0.665809	3.13826e-05	0.50167	0.219543	0.881423	0.275964	0.712222	0.22602
sp|P29117|PPIF_RAT	Peptidyl-prolyl cis-trans isomerase F, mitochondrial OS=Rattus norvegicus GN=Ppif PE=1 SV=2	Ppif	7.44	38.35	4	0.27559	0.238794	0.182706	0.136743	6.87	38.35	6	0.239949	0.127141	0.278078	0.280599	7.1	38.35	6	0.305664	0.182932	0.299689	0.22596	7.25	43.69	6	0.293856	0.0441351	0.177381	0.159427	0.278765	0.0286826	0.234464	0.0634928
sp|P29147|BDH_RAT	D-beta-hydroxybutyrate dehydrogenase, mitochondrial OS=Rattus norvegicus GN=Bdh1 PE=1 SV=2	Bdh1	37.91	56.85	20	1.05075	0.770373	1.63533	0.0156574	36.23	55.1	19	1.0396	0.803019	1.73681	0.00304599	37.03	55.1	19	1.20729	0.106609	1.63295	2.9148e-05	39.55	57.43	21	1.21708	0.463216	1.67113	0.00837468	1.12868	0.0966125	1.66906	0.04843
sp|P29266|3HIDH_RAT	3-hydroxyisobutyrate dehydrogenase, mitochondrial OS=Rattus norvegicus GN=Hibadh PE=1 SV=3	Hibadh	26.99	45.97	15	1.05166	0.565544	0.921616	0.247212	27.92	45.97	15	1.0201	0.759923	0.895103	0.381966	28	45.97	15	0.629141	1.05902e-05	0.701455	0.0216601	26.5	40.6	13	0.671565	0.0246548	0.751272	0.0212746	0.843117	0.223628	0.817362	0.107571
sp|P29288|PPA5_RAT	Tartrate-resistant acid phosphatase type 5 OS=Rattus norvegicus GN=Acp5 PE=1 SV=1	Acp5	6.17	13.15	3	1.08397	0.621341	1.00244	0.986256	3.88	13.15	3	1.05887	0.553503	1.00955	0.976549	3.2	9.48	2	0.634269	0.73517	0.70471	0.539282	5.61	15.29	4	0.802285	0.578279	0.637477	0.618487	0.894848	0.215359	0.838545	0.195316
sp|P29410|KAD2_RAT	Adenylate kinase 2, mitochondrial OS=Rattus norvegicus GN=Ak2 PE=2 SV=2	Ak2	23.89	59.41	12	0.920797	0.673735	0.753613	0.120408	23.75	59.41	12	0.880163	0.106494	0.733688	0.0127395	26.06	59.41	13	0.922602	0.691725	0.933586	0.750891	24.64	55.23	12	0.905481	0.74401	0.771932	0.749965	0.907261	0.0196299	0.798205	0.0915954
sp|P29419|ATP5I_RAT	ATP synthase subunit e, mitochondrial OS=Rattus norvegicus GN=Atp5i PE=1 SV=3	Atp5i	4.17	35.21	2	0.710455	0.189962	1.15847	0.393654	4.02	35.21	2	0.749919	0.22571	1.19585	0.479694	6	46.48	3	0.752777	0.29044	0.806234	0.282316	5.74	46.48	3	0.748659	0.382574	0.815641	0.298807	0.740453	0.0200724	0.994047	0.212021
sp|P29826|HB2B_RAT	Rano class II histocompatibility antigen, B-1 beta chain OS=Rattus norvegicus GN=RT1-Bb PE=2 SV=1	RT1-Bb	5.44	15.97	3	1.00642	0.996798	0.939207	0.978491	6.58	20.91	4	1.04969	0.928486	0.791872	0.119857	7.8	20.91	4	1.97707	0.884394	2.44649	0.832075	8	20.91	4	1.4696	0.712604	2.43608	0.729894	1.3757	0.452074	1.65341	0.911751
sp|P31399|ATP5H_RAT	ATP synthase subunit d, mitochondrial OS=Rattus norvegicus GN=Atp5h PE=1 SV=3	Atp5h	26.54	67.08	14	0.797903	0.222011	1.29775	0.0556878	29.94	67.08	15	0.794683	0.244379	1.3227	0.0423749	30.87	67.08	16	0.856034	0.364021	1.04593	0.88991	29.13	67.08	17	0.8773	0.64629	1.04845	0.823106	0.83148	0.0415685	1.17871	0.152208
sp|P32089|TXTP_RAT	Tricarboxylate transport protein, mitochondrial OS=Rattus norvegicus GN=Slc25a1 PE=1 SV=1	Slc25a1	21.96	38.26	11	0.731805	0.0802003	1.02848	0.759063	21.66	38.26	11	0.711829	0.46098	0.999209	0.996599	20.96	38.26	11	0.904724	0.466534	0.866467	0.276056	21.81	38.26	12	0.929096	0.633783	0.96547	0.924186	0.819363	0.11337	0.964907	0.0704964
sp|P32198|CPT1A_RAT	Carnitine O-palmitoyltransferase 1, liver isoform OS=Rattus norvegicus GN=Cpt1a PE=1 SV=2	Cpt1a	52.16	41.53	25	1.58959	2.03585e-07	1.84511	0.0107534	51.41	41.53	25	1.57782	6.09812e-10	1.86421	0.0126112	56.4	42.17	28	1.62164	0.0691275	1.6469	0.0924964	53.81	39.59	27	1.69288	1.07707e-11	1.77778	0.000652247	1.62048	0.0516954	1.7835	0.0983226
sp|P32551|QCR2_RAT	Cytochrome b-c1 complex subunit 2, mitochondrial OS=Rattus norvegicus GN=Uqcrc2 PE=1 SV=2	Uqcrc2	33.98	44.69	19	1.06032	0.281589	1.21326	0.0219179	34.42	44.69	18	1.03892	0.577254	1.23994	0.00377859	32.95	41.37	17	1.2312	0.0565498	1.20646	0.199749	35.61	46.9	19	1.2133	0.074744	1.19467	0.337932	1.13594	0.100318	1.21358	0.0191748
sp|P32755|HPPD_RAT	4-hydroxyphenylpyruvate dioxygenase OS=Rattus norvegicus GN=Hpd PE=1 SV=3	Hpd	5	11.45	3	1.84025	0.0831417	1.47579	0.754753	4.61	7.125	2	1.50754	0.136576	1.53273	0.0498159	6.01	11.7	3	2.18952	0.672396	2.48547	0.626872	6.48	13.74	3	1.9904	0.643161	1.86144	0.681052	1.88193	0.287681	1.83886	0.463375
sp|P34058|HS90B_RAT	Heat shock protein HSP 90-beta OS=Rattus norvegicus GN=Hsp90ab1 PE=1 SV=4	Hsp90ab1	20.34	15.61	10	0.609281	0.473299	0.381399	0.524437	16.29	12.98	8	1.9083	0.0682344	1.54669	0.862427	20.34	15.61	12	1.13424	0.707001	1.00167	0.996796	22.51	18.65	12	0.888287	0.911819	0.984701	0.976255	1.13503	0.558341	0.978615	0.476075
sp|P35280|RAB8A_RAT	Ras-related protein Rab-8A OS=Rattus norvegicus GN=Rab8a PE=1 SV=2	Rab8a	8.14	23.19	4	0.748479	0.239461	0.816667	0.327987	8.15	23.19	4	0.772837	0.740989	0.76456	0.936635	8.79	23.19	4	0.67362	0.195025	0.605546	0.887306	8.65	26.09	5	0.595623	0.123855	0.333098	0.724616	0.69764	0.0800493	0.629968	0.217332
sp|P35565|CALX_RAT	Calnexin OS=Rattus norvegicus GN=Canx PE=1 SV=1	Canx	17.46	23.35	9	0.745079	0.21717	0.655007	0.385913	17.7	20.3	9	0.746767	0.262642	0.63549	0.661838	21.69	23.01	11	0.519113	0.0939023	0.750577	0.154808	23.8	31.47	12	0.63354	0.0600597	0.758711	0.264917	0.661125	0.108491	0.699946	0.0637469
sp|P35571|GPDM_RAT	Glycerol-3-phosphate dehydrogenase, mitochondrial OS=Rattus norvegicus GN=Gpd2 PE=1 SV=1	Gpd2	27.16	26.82	15	0.741197	0.159224	0.890658	0.597489	29.55	27.51	15	0.684129	0.0987329	0.808148	0.410269	30.36	27.37	16	0.95827	0.726611	0.928569	0.863128	29.01	24.35	14	0.952105	0.819263	0.998914	0.995416	0.833925	0.141969	0.906572	0.0794807
sp|P35738|ODBB_RAT	2-oxoisovalerate dehydrogenase subunit beta, mitochondrial OS=Rattus norvegicus GN=Bckdhb PE=1 SV=3	Bckdhb	18.05	33.85	9	1.13357	0.786074	1.00306	0.995933	19.22	39.49	10	0.896599	0.831928	1.19957	0.336992	21.96	45.64	12	1.37788	0.398667	0.953345	0.900067	22.48	45.64	11	1.26411	0.567342	1.03504	0.914656	1.16804	0.206664	1.04775	0.106647
sp|P36365|FMO1_RAT	Dimethylaniline monooxygenase [N-oxide-forming] 1 OS=Rattus norvegicus GN=Fmo1 PE=1 SV=2	Fmo1	8.13	9.023	4	0.716514	0.82993	0.803714	0.890174	9.35	11.47	5	0.5644	0.00120912	0.682884	0.233152	11.96	19.55	7	0.642895	0.00204713	0.669699	0.0128042	10.5	14.1	6	0.559776	0.567935	0.59339	0.0160996	0.620896	0.0742837	0.687422	0.0869879
sp|P38718|MPC2_RAT	Mitochondrial pyruvate carrier 2 OS=Rattus norvegicus GN=Mpc2 PE=2 SV=1	Mpc2	12	33.07	6	0.774715	0.0291301	1.16235	0.233241	12.16	33.07	6	0.71779	0.0807543	1.08798	0.636373	14.44	47.24	7	1.09532	0.857406	0.917984	0.906587	13.59	47.24	7	1.04804	0.688959	0.954913	0.789669	0.908965	0.190298	1.03081	0.114108
sp|P41562|IDHC_RAT	Isocitrate dehydrogenase [NADP] cytoplasmic OS=Rattus norvegicus GN=Idh1 PE=1 SV=1	Idh1	13.52	19.08	7	1.29325	0.0195006	1.23609	0.260385	14.85	21.5	8	1.22201	0.00782265	1.27796	0.10161	14.12	19.32	7	0.996562	0.989762	0.654099	0.466389	17.31	24.64	9	1.04587	0.909201	0.718574	0.456388	1.13942	0.141001	0.971682	0.330979
sp|P42676|NEUL_RAT	Neurolysin, mitochondrial OS=Rattus norvegicus GN=Nln PE=1 SV=1	Nln	31.3	29.12	15	0.938948	0.730127	0.745913	0.00744101	32.26	30.97	16	1.01308	0.841541	0.755377	0.000395615	32.32	30.54	17	0.759269	0.284668	0.742521	0.17812	31.39	30.11	17	0.634302	0.00534514	0.7861	0.0127963	0.836399	0.171778	0.757478	0.0198417
sp|P43165|CAH5A_RAT	Carbonic anhydrase 5A, mitochondrial OS=Rattus norvegicus GN=Ca5a PE=1 SV=1	Ca5a	7.51	24.34	4	0.96724	0.937493	0.499884	0.541705	6.83	24.34	4	0.879302	0.183724	0.474483	0.582825	8.13	17.43	5	0.77062	0.459611	0.328906	0.320383	7.32	25.33	4	0.740124	0.202526	0.297413	0.0589727	0.839321	0.104118	0.400172	0.101821
sp|P45479|PPT1_RAT	Palmitoyl-protein thioesterase 1 OS=Rattus norvegicus GN=Ppt1 PE=1 SV=1	Ppt1	6.09	14.71	3	1.46579	0.0126592	0.825068	0.0758997	6.08	14.71	3	1.64479	0.700719	0.973324	0.985347	5.79	14.71	4	1.70766	0.259272	1.84545	0.10664	6.02	14.71	3	1.20794	0.743303	1.29166	0.697209	1.50654	0.223895	1.23388	0.451802
sp|P46462|TERA_RAT	Transitional endoplasmic reticulum ATPase OS=Rattus norvegicus GN=Vcp PE=1 SV=3	Vcp	5.12	4.467	3	2.23628	0.290524	1.64356	0.561423	7.22	6.576	4	2.36706	0.171036	2.13845	0.13548	6.98	7.94	5	1.90225	0.0641136	2.21896	0.0369205	5.47	6.328	4	1.91057	0.0878134	2.17564	0.0424358	2.10404	0.234392	2.04415	0.269083
sp|P48500|TPIS_RAT	Triosephosphate isomerase OS=Rattus norvegicus GN=Tpi1 PE=1 SV=2	Tpi1	12.32	38.96	6	1.5748	0.00437099	1.18902	0.553532	11.77	44.18	7	1.57002	0.0296277	1.19611	0.716214	15.94	55.82	9	1.31311	0.0250491	1.25414	0.368442	16	50.2	8	1.38602	0.0456634	1.35197	0.856895	1.46099	0.132072	1.24781	0.07532
sp|P49432|ODPB_RAT	Pyruvate dehydrogenase E1 component subunit beta, mitochondrial OS=Rattus norvegicus GN=Pdhb PE=1 SV=2	Pdhb	26.78	46.8	14	0.840016	0.446213	1.29367	0.00135559	27.18	49.03	14	0.866291	0.00531406	1.18849	0.15272	27.1	49.03	14	1.06528	0.162787	1.16432	0.290166	29.28	57.66	15	1.02714	0.540714	1.18063	0.177936	0.94968	0.113052	1.20678	0.0587944
sp|P50169|RDH3_RAT	Retinol dehydrogenase 3 OS=Rattus norvegicus GN=Rdh3 PE=1 SV=1	Rdh3	18.79	35.33	9	0.870948	0.255063	0.80495	0.0863018	23.26	50.47	12	0.950499	0.522067	0.822461	0.0131855	25.83	50.47	13	0.821847	0.0940119	0.972683	0.946414	22.36	43.53	12	0.832222	0.128428	0.879428	0.831806	0.868879	0.0583716	0.869881	0.0755516
sp|P50554|GABT_RAT	4-aminobutyrate aminotransferase, mitochondrial OS=Rattus norvegicus GN=Abat PE=1 SV=3	Abat	56.94	67.6	28	0.948618	0.356171	0.478039	1.92805e-07	59.07	76.6	32	0.864869	0.170784	0.498486	0.0019446	62.27	75.2	34	0.471379	7.1929e-10	0.451393	1.57973e-08	60.01	70.6	30	0.506507	2.50165e-08	0.477801	1.6633e-08	0.697843	0.24405	0.47643	0.0193027
sp|P51538|CP3A9_RAT	Cytochrome P450 3A9 OS=Rattus norvegicus GN=Cyp3a9 PE=2 SV=2	Cyp3a9	4.4	4.573	2	1.32176	0.780605	0.831886	0.869889	3.14	4.573	2	0.884749	0.909622	0.931113	0.952111	7.01	9.543	4	0.933657	0.956807	1.2369	0.9152	3.79	6.958	3	0.801195	0.777939	0.328954	0.26539	0.985341	0.230854	0.832213	0.377192
sp|P51577|P2RX4_RAT	P2X purinoceptor 4 OS=Rattus norvegicus GN=P2rx4 PE=1 SV=1	P2rx4	5.24	14.95	4	1.25122	0.606034	0.699839	0.757896	4.79	12.89	3	1.12973	0.741098	0.49132	0.627908	4.56	12.89	3	1.55345	0.482176	1.62682	0.339274	8.13	20.1	5	2.17404	0.484165	3.09154	0.307593	1.52711	0.466632	1.47738	1.18388
sp|P51635|AK1A1_RAT	Alcohol dehydrogenase [NADP(+)] OS=Rattus norvegicus GN=Akr1a1 PE=1 SV=2	Akr1a1	10.04	22.15	5	1.20593	0.482804	0.825956	0.380417	9.65	25.23	6	1.18698	0.47953	0.931891	0.754389	6.96	16.31	4	1.12679	0.366362	1.1223	0.29743	8.18	24	4	0.972669	0.692985	0.878474	0.426196	1.12309	0.105807	0.939655	0.129215
sp|P52555|ERP29_RAT	Endoplasmic reticulum resident protein 29 OS=Rattus norvegicus GN=Erp29 PE=1 SV=2	Erp29	3.63	16.92	4	0.660254	0.308151	1.03302	0.979753	5.14	17.69	4	0.531018	0.18393	0.78717	0.738269	3.48	13.08	3	0.623172	0.0281207	0.698303	0.0835005	7.9	18.85	4	0.593946	0.00595117	0.459171	0.122337	0.602097	0.0546051	0.744415	0.237072
sp|P52759|UK114_RAT	Ribonuclease UK114 OS=Rattus norvegicus GN=Hrsp12 PE=1 SV=3	Hrsp12	10.17	48.18	5	1.28538	0.0549816	1.07079	0.551549	10.02	48.18	5	1.23571	0.160592	0.925849	0.77928	9.84	48.18	5	1.04213	0.859761	1.07081	0.871256	10.02	48.18	6	0.954553	0.479187	0.905225	0.771523	1.12944	0.156864	0.993169	0.0900364
sp|P52873|PYC_RAT	Pyruvate carboxylase, mitochondrial OS=Rattus norvegicus GN=Pc PE=1 SV=2	Pc	103.98	58.4	56	0.846613	0.0141837	1.06894	0.511615	107.31	58.83	58	0.889487	0.153111	1.0723	0.429784	107.45	58.91	59	0.943923	0.56683	1.1316	0.0850867	110.03	61.21	59	0.984212	0.912983	1.11982	0.415078	0.916059	0.0604155	1.09816	0.0321938
sp|P54313|GBB2_RAT	Guanine nucleotide-binding protein G(I)/G(S)/G(T) subunit beta-2 OS=Rattus norvegicus GN=Gnb2 PE=1 SV=4	Gnb2	5.55	12.06	3	1.76096	0.722045	1.40145	0.844213	4.54	9.706	3	1.65311	0.795664	1.06886	0.981516	4.86	12.06	3	1.52995	0.82821	1.38212	0.895974	5.98	12.06	3	0.751179	0.887429	0.634499	0.559725	1.4238	0.458236	1.12173	0.358812
sp|P54921|SNAA_RAT	Alpha-soluble NSF attachment protein OS=Rattus norvegicus GN=Napa PE=1 SV=2	Napa	15.66	37.63	8	0.929266	0.649201	0.767053	0.117213	11.44	33.56	7	0.847669	0.299253	0.510014	0.0864292	13.66	36.61	8	0.94532	0.963763	1.10921	0.853564	12.83	33.9	7	0.758385	0.798716	1.12129	0.755606	0.87016	0.0859107	0.876891	0.294598
sp|P55159|PON1_RAT	Serum paraoxonase/arylesterase 1 OS=Rattus norvegicus GN=Pon1 PE=1 SV=3	Pon1	8.6	18.31	5	0.999271	0.998028	0.738952	0.850429	10.22	22.82	5	0.934594	0.517162	0.726991	0.815042	14.03	36.34	7	0.807545	0.134239	0.793335	0.822301	12.67	34.93	8	0.773451	0.0869629	0.693519	0.780377	0.878715	0.106148	0.738199	0.0414828
sp|P56522|ADRO_RAT	NADPH:adrenodoxin oxidoreductase, mitochondrial OS=Rattus norvegicus GN=Fdxr PE=1 SV=1	Fdxr	34.78	49.19	17	1.15654	0.68684	0.969148	0.743812	31.47	44.53	16	1.16786	0.478092	0.876132	0.15212	27.48	37.85	14	0.774778	0.0540704	0.932429	0.73871	29.1	44.94	15	0.774361	0.0589536	0.974401	0.904773	0.968386	0.223849	0.938028	0.0452915
sp|P56571|ES1_RAT	ES1 protein homolog, mitochondrial OS=Rattus norvegicus PE=1 SV=2		16.49	49.62	8	1.07011	0.368196	0.63165	0.0109037	16.43	40.23	8	0.895306	0.812163	0.537492	0.0986708	20.73	50	10	0.639301	0.204198	0.690386	0.23921	20.62	50	10	0.543042	0.222284	0.775851	0.340903	0.78694	0.240287	0.658845	0.100252
sp|P56574|IDHP_RAT	Isocitrate dehydrogenase [NADP], mitochondrial OS=Rattus norvegicus GN=Idh2 PE=1 SV=2	Idh2	43.2	47.79	21	0.966828	0.636685	0.692498	0.000158358	42.04	49.12	21	1.02742	0.652159	0.744963	1.83431e-07	44.71	47.79	21	0.733891	0.0919162	0.782062	0.258356	48.9	49.78	25	0.761904	0.176904	0.805119	0.499697	0.872511	0.14645	0.75616	0.0491466
sp|P57093|PAHX_RAT	Phytanoyl-CoA dioxygenase, peroxisomal OS=Rattus norvegicus GN=Phyh PE=1 SV=2	Phyh	14.52	25.15	7	1.11515	0.500996	2.23225	0.000330638	13.09	25.44	7	1.11677	0.286597	2.30983	0.00079894	15.52	31.07	9	1.35206	0.00144944	1.68662	0.00128332	15.52	31.95	9	1.37937	0.0524687	1.78279	0.00691898	1.24084	0.144629	2.00287	0.313735
sp|P57113|MAAI_RAT	Maleylacetoacetate isomerase OS=Rattus norvegicus GN=Gstz1 PE=1 SV=2	Gstz1	17.88	53.24	9	1.14225	0.0297608	0.72197	0.0847682	17.88	52.78	10	1.10971	0.664988	0.75913	0.374587	17.25	48.61	8	0.641044	0.000955634	0.719109	0.0583552	16.6	48.61	9	0.826059	0.416263	0.872189	0.594437	0.929768	0.239199	0.7681	0.0717473
sp|P62076|TIM13_RAT	Mitochondrial import inner membrane translocase subunit Tim13 OS=Rattus norvegicus GN=Timm13 PE=3 SV=1	Timm13	10.73	62.11	6	0.672978	0.336713	1.75353	0.115034	8.92	61.05	6	0.580178	0.00129275	1.41379	0.73605	9.85	61.05	5	1.0439	0.567958	1.39372	0.0105673	9.96	61.05	5	0.991939	0.911272	1.42424	0.00652439	0.822249	0.230076	1.49632	0.17194
sp|P62630|EF1A1_RAT	Elongation factor 1-alpha 1 OS=Rattus norvegicus GN=Eef1a1 PE=1 SV=1	Eef1a1	16.46	29.22	8	0.922436	0.820174	1.06694	0.899898	14.37	24.89	8	1.21841	0.834198	1.33824	0.777283	18.65	31.6	11	1.1684	0.877474	1.45955	0.558755	18.71	32.9	10	1.20866	0.505713	0.927543	0.927321	1.12948	0.139714	1.19807	0.243859
sp|P62804|H4_RAT	Histone H4 OS=Rattus norvegicus GN=Hist1h4b PE=1 SV=2	Hist1h4b	4.63	29.13	3	1.94809	0.00275573	2.20798	0.00911092	4.08	21.36	2	1.90391	0.00316226	2.12585	0.0149379	2.57	21.36	2	1.60152	0.0077305	1.25481	0.438423	3.61	24.27	2	1.60706	0.132328	1.53062	0.290579	1.76515	0.186629	1.77981	0.462167
sp|P62815|VATB2_RAT	V-type proton ATPase subunit B, brain isoform OS=Rattus norvegicus GN=Atp6v1b2 PE=1 SV=1	Atp6v1b2	13.94	21.53	8	2.01163	0.00058374	1.47836	0.0505755	13.32	19.96	8	2.20194	0.00292958	1.39409	0.767554	17.64	27.2	10	1.24854	0.436148	1.80775	0.0958086	13.91	22.5	8	1.52199	0.0347267	1.97308	0.0223619	1.74603	0.43821	1.66332	0.272949
sp|P62963|PROF1_RAT	Profilin-1 OS=Rattus norvegicus GN=Pfn1 PE=1 SV=2	Pfn1	6.41	27.14	3	2.73225	0.107773	2.81365	0.0802844	5.54	27.14	3	1.97866	0.224817	2.43452	0.143715	4	21.43	3	0.879302	0.649277	1.149	0.404931	4.33	21.43	2	1.29133	0.688059	1.09802	0.522513	1.72039	0.812829	1.8738	0.880323
sp|P63018|HSP7C_RAT	Heat shock cognate 71 kDa protein OS=Rattus norvegicus GN=Hspa8 PE=1 SV=1	Hspa8	34.87	33.59	18	1.07626	0.359888	0.97375	0.858905	27.89	28.95	14	1.09168	0.527902	1.03081	0.843384	34.4	33.44	18	0.787647	0.344749	0.834073	0.140971	29.42	30.8	14	0.837717	0.266531	0.813321	0.351155	0.948325	0.158081	0.912989	0.106043
sp|P63039|CH60_RAT	60 kDa heat shock protein, mitochondrial OS=Rattus norvegicus GN=Hspd1 PE=1 SV=1	Hspd1	98.66	78.71	58	0.992383	0.914722	1.01544	0.925769	100.04	75.92	58	0.996512	0.939325	1.04015	0.774407	99.24	79.06	57	0.970217	0.82658	1.08192	0.444677	98.51	79.06	56	0.951262	0.653498	1.02182	0.853441	0.977594	0.021011	1.03983	0.0299465
sp|P63102|1433Z_RAT	14-3-3 protein zeta/delta OS=Rattus norvegicus GN=Ywhaz PE=1 SV=1	Ywhaz	8.41	17.96	4	3.65482	0.675956	3.91208	0.663544	8.28	17.96	4	7.96869	0.251962	8.63374	0.268991	12.8	37.96	7	2.92717	0.169822	3.41697	0.544733	12.13	35.51	7	1.50063	0.0143051	1.38572	0.783268	4.01283	2.78489	4.33713	3.06589
sp|P67779|PHB_RAT	Prohibitin OS=Rattus norvegicus GN=Phb PE=1 SV=1	Phb	29.66	73.16	15	0.962473	0.835212	1.19966	0.0448434	30.48	73.16	16	0.929906	0.691259	1.20836	0.00689881	30.75	75.74	18	1.09589	0.774304	1.08827	0.797118	33.05	75.74	19	1.14008	0.564242	1.16048	0.458742	1.03209	0.101685	1.16419	0.0547309
sp|P70470|LYPA1_RAT	Acyl-protein thioesterase 1 OS=Rattus norvegicus GN=Lypla1 PE=1 SV=1	Lypla1	4.01	10.87	2	1.14084	0.950675	1.59661	0.862727	4	10.87	2	1.91071	0.674577	2.61587	0.645612	4	10.87	2	1.12876	0.95193	1.78264	0.816368	5.95	22.61	3	1.28165	0.913061	2.14933	0.78648	1.36549	0.370046	2.03611	0.449572
sp|P70473|AMACR_RAT	Alpha-methylacyl-CoA racemase OS=Rattus norvegicus GN=Amacr PE=1 SV=3	Amacr	31.88	55.24	16	1.2664	6.5876e-05	0.997563	0.953902	28.07	41.62	15	1.29819	1.69833e-05	1.01169	0.782256	33.48	52.88	18	0.84784	0.0330194	0.891458	0.162907	33.91	52.88	18	0.82364	0.287345	0.900051	0.163633	1.05902	0.258334	0.950191	0.0632196
sp|P70580|PGRC1_RAT	Membrane-associated progesterone receptor component 1 OS=Rattus norvegicus GN=Pgrmc1 PE=1 SV=3	Pgrmc1	13.92	38.46	7	0.594566	0.0195118	0.617845	0.0695722	13.62	38.46	7	0.533363	2.78881e-05	0.545507	5.25965e-05	14.26	50.26	7	0.808299	0.73669	0.767923	0.773698	16.52	50.26	8	0.834449	0.386198	0.799521	0.404427	0.692669	0.151079	0.682699	0.121021
sp|P70583|DUT_RAT	Deoxyuridine 5'-triphosphate nucleotidohydrolase OS=Rattus norvegicus GN=Dut PE=2 SV=3	Dut	5.52	16.1	3	1.5703	0.590515	1.29115	0.564862	5.1	22.93	3	1.79416	0.644048	1.60353	0.565365	6.13	21.95	3	1.44234	0.102485	0.809561	0.367906	7.15	29.27	4	1.45655	0.158279	0.730672	0.886592	1.56584	0.16263	1.10873	0.412526
sp|P70584|ACDSB_RAT	Short/branched chain specific acyl-CoA dehydrogenase, mitochondrial OS=Rattus norvegicus GN=Acadsb PE=1 SV=1	Acadsb	32.03	46.76	16	1.22625	0.553136	0.642851	0.44131	33.04	48.61	18	1.17904	0.189832	0.697571	0.50165	34.31	48.15	18	0.934253	0.586953	0.692645	0.00293386	35.66	48.38	18	0.91498	0.412191	0.56988	0.042156	1.06363	0.161864	0.650737	0.059301
sp|P80067|CATC_RAT	Dipeptidyl peptidase 1 OS=Rattus norvegicus GN=Ctsc PE=1 SV=3	Ctsc	9.96	19.05	5	1.36766	0.903439	0.471442	0.602241	10.06	14.72	5	1.22958	0.650452	1.03684	0.907896	10.11	18.83	5	0.726101	0.194183	0.861072	0.378173	11.98	19.05	6	0.690714	0.103602	0.850779	0.934934	1.00351	0.345691	0.805033	0.238222
sp|P80299|HYES_RAT	Bifunctional epoxide hydrolase 2 OS=Rattus norvegicus GN=Ephx2 PE=1 SV=1	Ephx2	18.29	26.35	10	0.860164	0.454382	0.634221	0.753843	14.28	19.31	8	0.90911	0.805441	1.24062	0.526407	8.3	9.747	4	1.22002	0.633725	1.17294	0.889111	15.5	22.74	8	0.967254	0.900429	0.690784	0.660162	0.989136	0.160023	0.934641	0.316295
sp|P81155|VDAC2_RAT	Voltage-dependent anion-selective channel protein 2 OS=Rattus norvegicus GN=Vdac2 PE=1 SV=2	Vdac2	22.04	41.36	11	0.839937	0.0118516	1.05746	0.328223	22.69	48.47	12	0.83222	0.00842125	1.05183	0.352117	24.57	45.08	13	1.0011	0.998608	1.03525	0.950994	25.48	45.76	14	0.984699	0.952453	1.04242	0.860356	0.91449	0.0908431	1.04674	0.0098562
sp|P84817|FIS1_RAT	Mitochondrial fission 1 protein OS=Rattus norvegicus GN=Fis1 PE=1 SV=1	Fis1	7.72	31.58	4	0.990083	0.980118	1.52295	0.176425	8	31.58	4	0.8728	0.542746	1.45206	0.0451269	8	31.58	4	0.76116	0.103137	0.932644	0.744576	8	31.58	4	0.806563	0.148275	1.012	0.917	0.857651	0.0994789	1.22991	0.300598
sp|P84850|D2HDH_RAT	D-2-hydroxyglutarate dehydrogenase, mitochondrial OS=Rattus norvegicus GN=D2hgdh PE=3 SV=1	D2hgdh	15.9	22.24	8	1.39691	0.012252	0.791195	0.127314	17.16	23.93	9	1.30697	0.0228087	0.789988	0.218442	15.9	20.93	8	1.11986	0.585548	0.886216	0.681788	15.14	23.93	9	1.02733	0.862868	0.823833	0.172219	1.21277	0.169117	0.822808	0.0450855
sp|P85834|EFTU_RAT	Elongation factor Tu, mitochondrial OS=Rattus norvegicus GN=Tufm PE=1 SV=1	Tufm	46.46	56.64	24	0.992194	0.958966	0.720154	0.0365431	45.31	56.64	26	0.994307	0.869256	0.732851	0.0184186	45.03	55.31	25	0.901165	0.19847	0.66241	0.237929	45.81	58.19	25	0.931451	0.376747	0.710636	0.327024	0.954779	0.0461196	0.706513	0.0307778
sp|P97519|HMGCL_RAT	Hydroxymethylglutaryl-CoA lyase, mitochondrial OS=Rattus norvegicus GN=Hmgcl PE=2 SV=1	Hmgcl	25.3	45.54	14	0.928392	0.133997	0.666695	2.53734e-05	26	45.54	13	0.905591	0.0742996	0.661906	1.19426e-05	27.28	46.77	15	0.644052	1.03201e-06	0.726404	0.0580495	27.25	46.77	15	0.601268	0.0701966	0.687347	0.373707	0.769826	0.171081	0.685588	0.0293643
sp|P97524|S27A2_RAT	Very long-chain acyl-CoA synthetase OS=Rattus norvegicus GN=Slc27a2 PE=1 SV=1	Slc27a2	46.1	38.23	22	0.820304	0.148299	0.914996	0.511313	39.79	35.97	21	0.929676	0.681956	1.02645	0.903825	52.56	44.68	26	0.804599	0.259851	0.837939	0.335883	54.56	47.42	26	0.828787	0.431403	0.896231	0.622391	0.845842	0.0567811	0.918905	0.078849
sp|P97532|THTM_RAT	3-mercaptopyruvate sulfurtransferase OS=Rattus norvegicus GN=Mpst PE=1 SV=3	Mpst	20.78	46.46	10	0.967561	0.790718	0.621978	0.54793	20.67	46.46	10	0.983984	0.883328	0.67464	0.149265	21.76	48.48	11	0.969716	0.893372	0.698968	0.333387	20.77	48.82	11	0.713287	0.000825884	0.677537	0.650213	0.908637	0.130437	0.668281	0.0327198
sp|P97576|GRPE1_RAT	GrpE protein homolog 1, mitochondrial OS=Rattus norvegicus GN=Grpel1 PE=1 SV=2	Grpel1	22.13	59.91	11	1.00686	0.910729	0.991988	0.891803	21.97	58.99	11	1.01904	0.845162	1.02862	0.723663	24.49	59.91	13	0.824436	0.767143	0.835152	0.034659	25.64	66.82	13	0.966172	0.891787	0.956325	0.869071	0.954126	0.0893657	0.95302	0.0839385
sp|P97612|FAAH1_RAT	Fatty-acid amide hydrolase 1 OS=Rattus norvegicus GN=Faah PE=1 SV=1	Faah	34.92	44.04	17	1.17166	0.0140147	1.56851	0.0741566	38.64	44.91	20	1.10828	0.257525	1.48506	0.0155976	37.81	45.25	19	1.31136	0.291805	1.58868	0.0643033	39.04	46.8	20	1.26321	0.0286861	1.58184	0.00627991	1.21363	0.0910476	1.55602	0.0480435
sp|P97675|ENPP3_RAT	Ectonucleotide pyrophosphatase/phosphodiesterase family member 3 OS=Rattus norvegicus GN=Enpp3 PE=1 SV=2	Enpp3	10.46	8.571	5	0.643852	0.0981586	0.469739	0.432372	12.85	10.06	7	0.64755	0.107852	0.475405	0.502231	12.61	10.29	7	0.519023	0.00744858	0.284372	0.0492462	10.97	10.4	6	0.640235	0.673293	0.293121	0.0504286	0.612665	0.0624992	0.380659	0.106217
sp|P97852|DHB4_RAT	Peroxisomal multifunctional enzyme type 2 OS=Rattus norvegicus GN=Hsd17b4 PE=1 SV=3	Hsd17b4	46.47	40.14	23	0.728363	0.000175177	1.36853	4.12941e-05	47.58	39.46	22	0.720529	3.13369e-05	1.35751	0.0408262	47.83	47.62	24	0.859354	0.0755943	0.724961	0.000259973	41.44	37.96	20	0.853552	0.390591	0.780293	0.244074	0.790449	0.0763181	1.05782	0.353162
sp|Q00972|BCKD_RAT	[3-methyl-2-oxobutanoate dehydrogenase [lipoamide]] kinase, mitochondrial OS=Rattus norvegicus GN=Bckdk PE=1 SV=2	Bckdk	5.11	15.78	4	0.841355	0.887831	0.57086	0.767577	11.36	21.36	6	0.77189	0.788469	0.598276	0.790896	10.93	25.97	6	0.544669	0.484208	0.361569	0.485652	9.86	24.03	6	0.694491	0.0545573	0.683896	0.114741	0.713101	0.127307	0.55365	0.136805
sp|Q01177|PLMN_RAT	Plasminogen OS=Rattus norvegicus GN=Plg PE=2 SV=2	Plg	34.57	33.25	17	1.24779	0.045249	1.1543	0.452878	27.05	28.33	14	1.17452	0.40988	1.14612	0.601555	31.97	34.98	16	0.735636	0.0699861	0.638289	0.0860433	24.06	24.38	12	0.755818	0.00294556	0.59997	0.00254646	0.978439	0.270498	0.88467	0.307036
sp|Q03336|RGN_RAT	Regucalcin OS=Rattus norvegicus GN=Rgn PE=1 SV=3	Rgn	12.06	27.09	6	1.9859	0.43736	1.48188	0.679586	10.13	21.4	5	2.05599	0.0449033	1.46788	0.252092	10.99	26.42	6	1.93082	0.0298909	1.16395	0.655676	11.8	24.75	6	2.10782	0.0127314	1.34312	0.896589	2.02013	0.0777262	1.36421	0.147359
sp|Q03346|MPPB_RAT	Mitochondrial-processing peptidase subunit beta OS=Rattus norvegicus GN=Pmpcb PE=1 SV=3	Pmpcb	19.92	24.74	10	1.02815	0.764045	0.782094	0.0435034	19.69	22.7	10	1.05011	0.581095	0.815309	0.0916556	19.01	19.22	10	0.72072	0.071225	0.75602	0.00901163	25.12	33.13	13	0.835479	0.210494	0.795657	0.285356	0.908616	0.158076	0.78727	0.0248991
sp|Q05175|BASP1_RAT	Brain acid soluble protein 1 OS=Rattus norvegicus GN=Basp1 PE=1 SV=2	Basp1	4	16.82	2	1.32307	0.389586	2.17309	0.0873038	4	16.82	2	1.35669	0.205726	2.22529	0.080673	5.72	23.18	3	3.58847	0.0166722	2.43243	0.0129335	5.36	23.18	3	3.14202	0.0548281	2.46896	0.070801	2.35257	1.18354	2.32494	0.147521
sp|Q06606|GRZ2_RAT	Granzyme-like protein 2 OS=Rattus norvegicus GN=Mcpt10 PE=2 SV=1	Mcpt10	11.09	39.52	7	2.15146	0.568633	2.76348	0.45805	9.66	28.23	5	2.1083	0.574736	2.92365	0.413399	10.76	31.45	6	1.24846	0.924971	1.22163	0.908108	12.11	36.29	6	2.28699	0.0810158	3.0002	0.118634	1.9488	0.473061	2.47724	0.842865
sp|Q06647|ATPO_RAT	ATP synthase subunit O, mitochondrial OS=Rattus norvegicus GN=Atp5o PE=1 SV=1	Atp5o	22.21	59.62	12	0.820593	0.10266	1.06033	0.743421	22.03	59.62	12	0.803781	0.0413477	1.10871	0.63076	22.09	59.62	12	0.925895	0.594999	1.12205	0.541311	22.44	59.62	14	0.944631	0.828808	1.14632	0.717186	0.873725	0.0717976	1.10935	0.0361997
sp|Q07984|SSRD_RAT	Translocon-associated protein subunit delta OS=Rattus norvegicus GN=Ssr4 PE=2 SV=1	Ssr4	6.24	24.86	3	0.456672	0.588474	1.2544	0.673922	6	24.86	3	0.412901	0.12112	0.407881	0.520294	6.01	24.86	3	0.986789	0.956792	0.901872	0.510519	6.82	30.64	4	1.00857	0.976517	0.863682	0.400448	0.716234	0.3256	0.856959	0.347223
sp|Q09073|ADT2_RAT	ADP/ATP translocase 2 OS=Rattus norvegicus GN=Slc25a5 PE=1 SV=3	Slc25a5	41.91	53.02	21	1.08068	0.897057	1.57096	0.505313	42.44	53.02	22	1.06223	0.529825	1.59947	0.191057	41.76	48.32	20	1.21409	0.00959703	1.2623	0.795048	44.54	52.01	22	1.18295	0.534934	1.35832	0.796845	1.13499	0.0748328	1.44776	0.163903
sp|Q0D2L3|SPEB_RAT	Agmatinase, mitochondrial OS=Rattus norvegicus GN=Agmat PE=2 SV=1	Agmat	20.4	47.03	10	1.03675	0.860548	1.08672	0.599528	20.12	47.03	11	1.13981	0.463298	1.10429	0.777535	20.27	47.03	12	0.92743	0.228962	0.982037	0.851986	22.28	53.82	12	0.954107	0.470085	1.04155	0.511861	1.01452	0.0956151	1.05365	0.0545685
sp|Q0VGK3|GLCTK_RAT	Glycerate kinase OS=Rattus norvegicus GN=Glyctk PE=2 SV=1	Glyctk	25.71	31.93	14	1.10913	0.0484063	0.780933	0.000272907	24.98	33.27	13	1.02757	0.858118	0.712199	0.0336015	29.08	48.95	17	0.863569	0.580204	0.761356	0.137596	32.08	49.14	17	0.643743	7.41144e-05	0.754875	0.00362877	0.911003	0.205361	0.752341	0.028963
sp|Q10758|K2C8_RAT	Keratin, type II cytoskeletal 8 OS=Rattus norvegicus GN=Krt8 PE=1 SV=3	Krt8	19.35	20.7	9	1.42194	0.0314531	1.62268	0.0478446	16.39	20.91	9	1.27519	0.78637	1.30375	0.761861	11.08	11.8	6	1.97241	0.0800588	1.7231	0.110269	17.89	23.19	10	1.83873	0.0357142	1.61961	0.560043	1.62707	0.331642	1.56729	0.18215
sp|Q1HCL7|NAKD2_RAT	NAD kinase 2, mitochondrial OS=Rattus norvegicus GN=Nadk2 PE=2 SV=1	Nadk2	39.66	55.29	20	1.05615	0.312735	0.89625	0.0816796	40.23	53.41	20	1.04018	0.698892	0.832271	0.16148	38.59	52.71	20	0.801133	0.0176361	0.777133	0.361647	38.77	52.71	20	0.797911	0.00865647	0.805783	0.292801	0.923843	0.143708	0.827859	0.0508505
sp|Q2V057|PROD2_RAT	Probable proline dehydrogenase 2 OS=Rattus norvegicus GN=Prodh2 PE=2 SV=1	Prodh2	33.5	46.93	16	1.06989	0.170547	1.09702	0.809976	34.68	48.9	19	1.01977	0.750881	1.0919	0.711517	33.68	47.15	17	0.980263	0.950233	0.867776	0.710125	34.84	49.34	19	1.05279	0.884209	0.934758	0.858192	1.03068	0.0395285	0.997864	0.114862
sp|Q3B7D0|HEM6_RAT	Oxygen-dependent coproporphyrinogen-III oxidase, mitochondrial OS=Rattus norvegicus GN=Cpox PE=2 SV=1	Cpox	7.9	13.32	5	1.03468	0.892622	0.838604	0.345294	7.79	12.87	4	1.03447	0.976919	0.940002	0.404834	17.7	28.44	10	0.46911	0.360644	0.513967	0.546377	18.46	30.02	9	0.531789	0.268256	0.652074	0.670576	0.767512	0.309438	0.736162	0.190164
sp|Q3B7U9|FKBP8_RAT	Peptidyl-prolyl cis-trans isomerase FKBP8 OS=Rattus norvegicus GN=Fkbp8 PE=2 SV=1	Fkbp8	4.44	9.677	3	1.15068	0.784231	0.694826	0.923276	6	9.677	3	1.0035	0.979214	1.03098	0.994084	5.8	9.677	3	1.46835	0.176944	1.31986	0.238564	8	13.65	4	2.09479	0.278836	1.4382	0.887894	1.42933	0.484196	1.12097	0.331607
sp|Q3KR86|MIC60_RAT	MICOS complex subunit Mic60 (Fragment) OS=Rattus norvegicus GN=Immt PE=1 SV=1	Immt	53.81	46.8	28	0.881134	0.263852	1.23275	4.82559e-05	53.38	46.8	27	0.757852	0.00125877	1.23426	0.000145356	55.62	46.96	28	0.987972	0.895065	1.31159	0.0126882	52.98	46.8	26	0.965614	0.723626	1.30098	0.0645298	0.898143	0.104231	1.26989	0.0422493
sp|Q3KRE0|ATAD3_RAT	ATPase family AAA domain-containing protein 3 OS=Rattus norvegicus GN=Atad3 PE=1 SV=1	Atad3	34.35	39.42	18	0.857616	0.0345447	0.919188	0.630345	32.09	33.67	16	0.829248	0.000664255	0.912272	0.518133	33.91	36.72	19	1.18182	0.420199	1.01959	0.885763	37.86	40.44	19	1.01096	0.954481	0.931204	0.644394	0.969913	0.162264	0.945565	0.0499689
sp|Q3MIB4|LONP2_RAT	Lon protease homolog 2, peroxisomal OS=Rattus norvegicus GN=Lonp2 PE=1 SV=2	Lonp2	15.48	11.03	8	0.7135	0.302019	0.99599	0.97205	17.23	14.44	10	0.874973	0.60997	0.978517	0.90536	19.67	17.96	11	1.13415	0.353225	0.972166	0.894361	22.02	20.54	12	1.06892	0.779175	1.46715	0.314043	0.947885	0.191134	1.10346	0.242672
sp|Q3MIE0|ECHD3_RAT	Enoyl-CoA hydratase domain-containing protein 3, mitochondrial OS=Rattus norvegicus GN=Echdc3 PE=2 SV=1	Echdc3	21.63	49.67	12	0.895558	0.170747	0.736812	0.000607845	20.88	49.67	11	0.883537	0.270867	0.719039	0.259334	21.97	47.67	12	0.778884	0.49889	0.723436	0.291159	21.75	49.67	11	0.734397	0.000373817	0.673589	0.148857	0.823094	0.0790063	0.713219	0.0274801
sp|Q3MIE4|VAT1_RAT	Synaptic vesicle membrane protein VAT-1 homolog OS=Rattus norvegicus GN=Vat1 PE=1 SV=1	Vat1	14.5	24.5	8	1.43511	0.533781	1.77372	0.357634	10.37	19.06	6	1.77382	0.444513	2.28344	0.355874	6.7	14.36	4	2.08841	0.210154	1.68363	0.398932	3.88	6.931	2	1.17686	0.445679	1.25411	0.321029	1.61855	0.397335	1.74873	0.422464
sp|Q497B0|NIT2_RAT	Omega-amidase NIT2 OS=Rattus norvegicus GN=Nit2 PE=1 SV=1	Nit2	28.04	60.14	14	1.04996	0.718285	0.769685	0.0446859	25.44	52.54	13	1.10019	0.29139	0.790255	0.053449	28.57	60.14	14	0.695242	6.55293e-05	0.771429	0.0205558	29.41	69.57	15	0.686673	0.000557289	0.804788	0.0275024	0.883017	0.222744	0.784039	0.0166755
sp|Q498D5|RMD2_RAT	Regulator of microtubule dynamics protein 2 OS=Rattus norvegicus GN=Rmdn2 PE=2 SV=1	Rmdn2	25.57	34.71	13	0.720277	0.0703019	0.415374	0.00444459	23.04	33.01	11	0.674417	0.0606465	0.392109	0.129868	25.62	36.41	13	0.864301	0.553464	0.60176	0.132712	30.22	35.92	15	0.723939	0.227989	0.663624	0.121744	0.745734	0.0821936	0.518217	0.134911
sp|Q499N5|ACSF2_RAT	Acyl-CoA synthetase family member 2, mitochondrial OS=Rattus norvegicus GN=Acsf2 PE=2 SV=1	Acsf2	45.78	41.3	24	1.04414	0.693111	1.0212	0.934148	47.54	41.63	23	0.977005	0.679964	0.906206	0.687843	48.32	46.34	25	0.615706	0.00572223	0.927182	0.693538	47.32	47.97	24	0.677718	0.220412	1.03905	0.943251	0.828642	0.213362	0.973409	0.066447
sp|Q4FZT0|STML2_RAT	Stomatin-like protein 2, mitochondrial OS=Rattus norvegicus GN=Stoml2 PE=1 SV=1	Stoml2	30.84	51.56	15	0.647349	0.585294	0.907126	0.903916	29.08	50.42	15	0.978846	0.974443	1.37068	0.63274	30.27	47.88	15	1.09224	0.519274	1.18698	0.107211	29.47	47.88	15	1.11217	0.380541	1.23931	0.0839399	0.957652	0.21504	1.17602	0.195212
sp|Q4FZT8|SPRY4_RAT	SPRY domain-containing protein 4 OS=Rattus norvegicus GN=Spryd4 PE=2 SV=1	Spryd4	12.22	40.1	7	0.966846	0.760889	1.12694	0.593876	15.75	48.31	8	0.923712	0.388366	0.932504	0.834571	12.84	44.93	8	1.0396	0.650855	1.28744	0.0376657	21.35	57.97	11	1.58313	0.0663227	1.94125	0.0186203	1.12832	0.306956	1.32203	0.437577
sp|Q4FZX5|MSRB2_RAT	Methionine-R-sulfoxide reductase B2, mitochondrial OS=Rattus norvegicus GN=Msrb2 PE=2 SV=1	Msrb2	3.11	22.41	2	0.89689	0.474841	0.660531	0.175712	7.32	34.48	4	0.861518	0.423733	0.485124	0.461578	3.63	28.16	3	0.570779	0.0517382	0.509761	0.600115	2.95	17.24	2	0.549416	0.106188	0.623506	0.133004	0.719651	0.185007	0.569731	0.0854226
sp|Q4G064|COQ5_RAT	2-methoxy-6-polyprenyl-1,4-benzoquinol methylase, mitochondrial OS=Rattus norvegicus GN=Coq5 PE=2 SV=1	Coq5	15.07	33.64	8	1.09447	0.593506	1.14817	0.434168	12.89	28.75	7	1.03317	0.638223	1.32259	0.157516	20.95	38.84	11	1.19438	0.309394	0.969731	0.97428	22.31	44.65	12	1.21594	0.172892	0.954456	0.952173	1.13449	0.0858067	1.09874	0.173217
sp|Q4G069|RMD1_RAT	Regulator of microtubule dynamics protein 1 OS=Rattus norvegicus GN=Rmdn1 PE=2 SV=1	Rmdn1	8.43	22.58	5	1.1713	0.46095	0.788729	0.495888	6.39	15.81	3	2.54885	0.182351	0.818159	0.710151	8.35	21.94	6	2.27646	0.280411	2.14935	0.299142	13.45	22.26	7	2.2568	0.271046	2.12418	0.272704	2.06335	0.609455	1.4701	0.769956
sp|Q4KLP0|DHTK1_RAT	Probable 2-oxoglutarate dehydrogenase E1 component DHKTD1, mitochondrial OS=Rattus norvegicus GN=Dhtkd1 PE=2 SV=1	Dhtkd1	44.92	38.59	26	1.15219	0.408333	1.11042	0.531267	47.62	42.07	27	1.18198	0.219025	0.929552	0.740089	50.42	44.89	29	1.20705	0.0354298	0.854755	0.0590177	48.35	44.67	28	1.17431	0.00179531	0.864803	0.0542011	1.17889	0.0226302	0.939883	0.118426
sp|Q4QQV3|F162A_RAT	Protein FAM162A OS=Rattus norvegicus GN=Fam162a PE=2 SV=1	Fam162a	8.68	20.65	5	0.524692	0.0905068	0.599017	0.0119245	9.96	20.65	5	0.553793	0.665396	0.671666	0.817551	11.47	25.81	7	0.89632	0.726534	0.814626	0.523975	9.88	20.65	5	0.857715	0.233716	0.80551	0.132422	0.70813	0.196011	0.722705	0.105213
sp|Q4QQW3|HOT_RAT	Hydroxyacid-oxoacid transhydrogenase, mitochondrial OS=Rattus norvegicus GN=Adhfe1 PE=1 SV=1	Adhfe1	23.88	38.97	12	0.994353	0.911767	0.731177	0.00491008	25.49	40.69	13	1.08339	0.444724	0.858761	0.46512	33.38	54.82	17	0.716888	0.659452	0.71353	0.681736	34.97	62.1	19	0.593152	0.52045	0.718492	0.713129	0.846946	0.230189	0.75549	0.0692473
sp|Q4QR80|RT25_RAT	28S ribosomal protein S25, mitochondrial OS=Rattus norvegicus GN=Mrps25 PE=2 SV=1	Mrps25	4.6	23.39	3	1.47677	0.344932	1.24188	0.856076	2.61	12.28	2	1.23699	0.266704	0.968905	0.991624	4.01	12.87	2	1.23785	0.610702	0.478633	0.679883	4.1	18.71	2	1.11021	0.623143	0.516517	0.62742	1.26545	0.153107	0.801485	0.36852
sp|Q4V8F9|HSDL2_RAT	Hydroxysteroid dehydrogenase-like protein 2 OS=Rattus norvegicus GN=Hsdl2 PE=2 SV=1	Hsdl2	27.72	31.68	14	0.946099	0.574558	0.942566	0.769089	29.24	32.44	14	0.940241	0.550663	1.04516	0.839732	35.44	36.45	19	0.992764	0.964932	0.925195	0.739976	24.55	29.01	14	1.05319	0.744749	0.995521	0.985149	0.983074	0.0523209	0.977111	0.0543396
sp|Q505J9|ATAD1_RAT	ATPase family AAA domain-containing protein 1 OS=Rattus norvegicus GN=Atad1 PE=1 SV=1	Atad1	13.26	27.7	7	0.734717	0.118274	0.855442	0.261582	9.83	23.55	5	0.841671	0.0201771	0.884903	0.40982	12.16	25.76	6	1.17813	0.862211	0.78823	0.799119	9.75	22.44	5	0.989346	0.958624	0.951298	0.963745	0.935966	0.192255	0.869968	0.0676505
sp|Q561R9|LACB2_RAT	Beta-lactamase-like protein 2 OS=Rattus norvegicus GN=Lactb2 PE=2 SV=1	Lactb2	8.59	24.31	5	0.88176	0.453662	0.86184	0.873284	9.74	25	5	0.965019	0.884363	1.02878	0.944103	8.56	23.26	5	0.831308	0.367379	0.998549	0.996664	11.13	31.25	6	0.519286	0.426416	0.844109	0.209405	0.799343	0.194675	0.933321	0.0938726
sp|Q561S0|NDUAA_RAT	NADH dehydrogenase [ubiquinone] 1 alpha subcomplex subunit 10, mitochondrial OS=Rattus norvegicus GN=Ndufa10 PE=1 SV=1	Ndufa10	34.59	58.87	19	1.03943	0.653543	1.11234	0.178554	36.69	58.87	18	1.02278	0.781215	1.02306	0.862124	36.27	58.87	19	1.12714	0.640573	1.02149	0.90502	34.64	58.87	18	1.09148	0.705869	0.966075	0.874662	1.07021	0.047927	1.03074	0.0605135
sp|Q562C4|MET7B_RAT	Methyltransferase-like protein 7B OS=Rattus norvegicus GN=Mettl7b PE=1 SV=1	Mettl7b	6.79	20.9	4	0.515477	0.103081	0.585489	0.00654564	7.6	20.9	4	0.666609	0.0378891	0.586379	0.210747	7.6	20.9	4	0.758286	0.0119784	0.664732	0.0270058	7.87	20.9	4	0.757061	0.0123657	0.783353	0.155759	0.674358	0.114291	0.654988	0.0932913
sp|Q58FK9|KAT3_RAT	Kynurenine--oxoglutarate transaminase 3 OS=Rattus norvegicus GN=Ccbl2 PE=2 SV=1	Ccbl2	33.12	34.58	16	1.07813	0.792916	0.604127	0.0139962	36.88	42.95	19	1.08926	0.425849	0.608137	0.000436745	37.12	45.37	19	0.652395	0.302373	0.594345	0.028532	37.4	44.71	19	0.677687	0.110333	0.642032	0.0578171	0.874367	0.241973	0.61216	0.02074
sp|Q5BJQ0|ADCK3_RAT	Chaperone activity of bc1 complex-like, mitochondrial OS=Rattus norvegicus GN=Adck3 PE=2 SV=1	Adck3	34.06	35.13	17	0.870607	0.25216	0.9747	0.901816	32.63	33.59	16	0.862354	0.0254953	0.919889	0.62909	37.81	40.83	19	0.859222	0.382382	0.880249	0.556945	36.39	38.83	18	0.85741	0.412089	0.866723	0.442819	0.862398	0.00584132	0.91039	0.048447
sp|Q5BJY9|K1C18_RAT	Keratin, type I cytoskeletal 18 OS=Rattus norvegicus GN=Krt18 PE=1 SV=3	Krt18	7.91	13.71	4	0.983973	0.986712	1.20943	0.905748	11.83	26	7	0.959332	0.912085	1.35383	0.341607	12.52	26.95	7	1.15734	0.512038	1.43063	0.361408	16.24	29.08	8	1.02756	0.911099	1.27783	0.567025	1.03205	0.08816	1.31793	0.09552
sp|Q5BK32|FAF2_RAT	FAS-associated factor 2 OS=Rattus norvegicus GN=Faf2 PE=2 SV=1	Faf2	12.24	26.01	6	0.842338	0.647588	0.736039	0.0875704	10.14	18.21	5	0.825031	0.659374	0.797577	0.344403	14.32	27.46	7	0.63289	0.108736	0.568645	0.023505	11.88	20.81	6	0.748915	0.283776	0.313989	0.462994	0.762293	0.0953366	0.604062	0.216227
sp|Q5BK63|NDUA9_RAT	NADH dehydrogenase [ubiquinone] 1 alpha subcomplex subunit 9, mitochondrial OS=Rattus norvegicus GN=Ndufa9 PE=1 SV=2	Ndufa9	33.41	48.81	15	1.03655	0.724849	1.04544	0.56501	33.33	51.46	16	0.992851	0.950337	1.0873	0.0715183	37.63	56.23	19	1.0726	0.502773	0.87455	0.280548	36.59	54.64	18	1.08862	0.353637	0.891204	0.543249	1.04765	0.0425327	0.974626	0.107527
sp|Q5EB77|RAB18_RAT	Ras-related protein Rab-18 OS=Rattus norvegicus GN=Rab18 PE=2 SV=1	Rab18	8.51	28.64	5	0.922011	0.329431	1.05896	0.973461	5.33	24.76	4	0.805476	0.431382	0.851722	0.925216	6.86	24.76	4	1.09379	0.323439	1.09066	0.33227	8.14	24.76	4	1.10462	0.288068	1.02048	0.804889	0.981476	0.144099	1.00546	0.106431
sp|Q5EBA1|SUV3_RAT	ATP-dependent RNA helicase SUPV3L1, mitochondrial OS=Rattus norvegicus GN=Supv3l1 PE=2 SV=1	Supv3l1	17.54	15.46	9	1.11197	0.344198	0.892488	0.899796	18.86	17.27	10	1.06054	0.397249	0.861393	0.868872	19.24	18.81	10	0.856152	0.444253	0.738533	0.692058	16.37	16.62	9	1.07995	0.402098	0.78457	0.813777	1.02715	0.115957	0.819246	0.0703746
sp|Q5FVQ4|MLEC_RAT	Malectin OS=Rattus norvegicus GN=Mlec PE=2 SV=1	Mlec	6.66	17.18	4	0.698163	0.00677798	0.80485	0.453073	6.08	10.31	3	0.577826	0.0710205	0.870246	0.729402	9.66	19.24	5	0.940573	0.49842	0.944134	0.632634	7.49	19.24	4	0.717628	0.735921	0.976146	0.727252	0.733548	0.151233	0.898844	0.0767669
sp|Q5FVQ8|NLRX1_RAT	NLR family member X1 OS=Rattus norvegicus GN=Nlrx1 PE=2 SV=1	Nlrx1	54.63	34.33	25	0.804633	0.151478	0.996774	0.983598	53.72	33.61	27	0.858616	0.238516	1.07843	0.218744	58.74	37.92	29	1.07976	0.132503	0.995901	0.956784	59.15	36.59	29	1.1091	0.177776	0.970388	0.709338	0.963029	0.153792	1.01037	0.0469908
sp|Q5I0E7|TMED9_RAT	Transmembrane emp24 domain-containing protein 9 OS=Rattus norvegicus GN=Tmed9 PE=1 SV=1	Tmed9	4.86	16.17	3	0.711642	0.200083	0.713386	0.196411	3.87	16.17	3	0.706726	0.0560779	0.701481	0.05491	5.8	16.17	3	0.803286	0.428851	0.82363	0.401857	8.44	25.53	4	0.686044	0.0174976	0.694533	0.797544	0.726925	0.052102	0.733258	0.0607492
sp|Q5I0H9|PDIA5_RAT	Protein disulfide-isomerase A5 OS=Rattus norvegicus GN=Pdia5 PE=2 SV=1	Pdia5	19.08	26.31	12	0.811408	0.428802	0.796093	0.768952	19.19	24.95	10	0.834319	0.100481	0.801193	0.195584	23.15	27.85	12	0.798897	0.15042	1.06447	0.717314	25.82	32.11	13	0.835223	0.218501	1.13005	0.483834	0.819962	0.0178504	0.947949	0.174483
sp|Q5I0K3|CLYBL_RAT	Citrate lyase subunit beta-like protein, mitochondrial OS=Rattus norvegicus GN=Clybl PE=2 SV=2	Clybl	15.16	27.81	8	1.16333	0.324907	0.831643	0.609453	10.01	19.23	5	1.14122	0.536677	1.04496	0.865271	7.26	16.57	4	0.693417	0.821422	0.783781	0.880582	6.84	19.53	5	0.760938	0.831033	0.601835	0.735608	0.939726	0.247138	0.815554	0.18218
sp|Q5I0K8|RT07_RAT	28S ribosomal protein S7, mitochondrial OS=Rattus norvegicus GN=Mrps7 PE=2 SV=2	Mrps7	12.1	28.93	6	0.920117	0.31111	0.92976	0.416089	12.08	28.93	6	0.894924	0.255892	0.981668	0.861274	12.08	28.93	6	0.94216	0.468398	0.906842	0.501024	12.74	29.34	7	0.939452	0.897195	0.92993	0.880098	0.924163	0.0218245	0.93705	0.0316603
sp|Q5I0L3|SYYM_RAT	Tyrosine--tRNA ligase, mitochondrial OS=Rattus norvegicus GN=Yars2 PE=2 SV=1	Yars2	11.11	18.9	7	1.10205	0.379531	1.59008	0.727667	10.12	17.2	6	1.07453	0.454014	1.96242	0.226512	12.65	22.51	7	0.887873	0.892743	0.875657	0.914266	22.31	33.76	11	0.836166	0.555853	1.10513	0.94506	0.975154	0.132807	1.38332	0.487584
sp|Q5I0P2|GCSH_RAT	Glycine cleavage system H protein, mitochondrial OS=Rattus norvegicus GN=Gcsh PE=2 SV=1	Gcsh	9.39	24.71	5	0.869416	0.307316	0.486002	0.408091	8.27	24.71	4	0.915542	0.631623	0.633314	0.732503	10.34	42.35	5	0.489801	0.426127	0.539099	0.443883	10	42.35	5	0.474928	0.482814	0.499272	0.610372	0.687422	0.237605	0.539422	0.0665371
sp|Q5M7W7|SYPM_RAT	Probable proline--tRNA ligase, mitochondrial OS=Rattus norvegicus GN=Pars2 PE=2 SV=1	Pars2	11.09	19.37	6	1.08088	0.767073	0.744143	0.412639	11.49	18.95	6	1.34822	0.271567	0.7011	0.684721	12.89	21.05	7	0.870782	0.598898	0.767987	0.79524	15.65	25.68	8	0.988077	0.943551	0.946811	0.585229	1.07199	0.203232	0.79001	0.108136
sp|Q5M875|DHB13_RAT	17-beta-hydroxysteroid dehydrogenase 13 OS=Rattus norvegicus GN=Hsd17b13 PE=2 SV=1	Hsd17b13	16.69	34.33	9	1.33526	0.111092	0.908872	0.588259	18.09	34.67	10	1.1964	0.28619	0.884547	0.238402	18.45	34.67	10	0.877267	0.429484	0.751996	0.0985277	18.88	34.67	10	0.947483	0.801967	0.742241	0.115208	1.0891	0.213726	0.821914	0.0870267
sp|Q5M9G9|TBRG4_RAT	Protein TBRG4 OS=Rattus norvegicus GN=Tbrg4 PE=2 SV=1	Tbrg4	12.5	10.81	6	0.993303	0.975381	1.04752	0.853957	19.4	25.6	11	1.14246	0.493391	1.19974	0.0891326	27.58	27.34	13	1.15048	0.846119	1.22782	0.790576	25.67	26.87	13	1.4121	0.0264297	1.19257	0.24064	1.17458	0.174059	1.16691	0.0810367
sp|Q5PPL3|NSDHL_RAT	Sterol-4-alpha-carboxylate 3-dehydrogenase, decarboxylating OS=Rattus norvegicus GN=Nsdhl PE=2 SV=1	Nsdhl	12.15	21.82	6	0.815188	0.138702	1.02623	0.830755	15.73	32.04	9	0.805427	0.066527	0.938542	0.52083	22.11	44.75	12	0.786963	0.0918331	0.969071	0.868263	22.56	48.07	11	0.771619	0.185529	0.979162	0.918212	0.794799	0.0193853	0.978252	0.0363504
sp|Q5PPM8|TM55B_RAT	Type 1 phosphatidylinositol 4,5-bisphosphate 4-phosphatase OS=Rattus norvegicus GN=Tmem55b PE=2 SV=1	Tmem55b	7.68	22.54	5	1.79115	0.672234	1.22388	0.895789	4.5	11.62	3	1.71339	0.692846	1.19635	0.907588	8.82	22.89	5	1.28736	0.903555	1.49831	0.853124	5.33	11.62	3	1.08122	0.975081	1.32952	0.951743	1.46828	0.340034	1.31201	0.136819
sp|Q5PPN7|CCD51_RAT	Coiled-coil domain-containing protein 51 OS=Rattus norvegicus GN=Ccdc51 PE=2 SV=2	Ccdc51	20.05	28.05	10	0.713681	0.120879	1.00331	0.9863	16.18	22.93	8	0.726961	0.314194	1.08449	0.770281	19.65	30.73	11	1.12596	0.577085	1.15324	0.543185	19.72	28.05	11	1.04797	0.883049	1.17265	0.704248	0.903642	0.214131	1.10342	0.0767122
sp|Q5PQN9|RM38_RAT	39S ribosomal protein L38, mitochondrial OS=Rattus norvegicus GN=Mrpl38 PE=2 SV=2	Mrpl38	7.03	18.95	5	1.06556	0.343238	1.72974	0.169739	6.38	12.11	3	0.892702	0.721997	0.974263	0.936419	13.56	26.32	7	1.13703	0.288652	1.25252	0.0159183	10.64	19.21	6	1.14871	0.490287	1.30659	0.226654	1.061	0.118065	1.31578	0.312027
sp|Q5PQT3|GLYAT_RAT	Glycine N-acyltransferase OS=Rattus norvegicus GN=Glyat PE=2 SV=1	Glyat	34.99	69.93	20	1.01948	0.89418	1.1452	0.187483	32.75	62.16	17	1.00771	0.935426	1.09872	0.536699	34.6	70.27	19	1.23564	0.188937	1.07623	0.57596	39.03	70.27	20	1.3105	0.00451243	1.12787	0.364269	1.14333	0.152967	1.11201	0.0306085
sp|Q5RJP0|ALD1_RAT	Aldose reductase-related protein 1 OS=Rattus norvegicus GN=Akr1b7 PE=1 SV=1	Akr1b7	9.12	18.67	5	0.753322	0.0751973	0.591894	0.08242	7.2	15.51	4	0.61645	0.166595	0.507955	0.0405887	12.96	34.49	7	0.524918	0.0212999	0.502208	0.0241919	13.16	31.01	7	0.462236	0.0757236	0.512662	0.125028	0.589231	0.1264	0.52868	0.0423592
sp|Q5RJR8|LRC59_RAT	Leucine-rich repeat-containing protein 59 OS=Rattus norvegicus GN=Lrrc59 PE=1 SV=1	Lrrc59	18	37.13	9	0.58985	0.0752573	0.513493	0.051703	17.75	37.13	9	0.578663	0.0444961	0.499963	0.0193579	15.35	33.22	8	0.6103	0.11652	0.56722	0.0120148	16.47	37.13	9	0.630818	0.156393	0.638587	0.0277435	0.602408	0.0230284	0.554816	0.0629492
sp|Q5U2U0|CLPX_RAT	ATP-dependent Clp protease ATP-binding subunit clpX-like, mitochondrial OS=Rattus norvegicus GN=Clpx PE=2 SV=1	Clpx	39.01	40.76	19	1.01798	0.642757	1.22563	0.144925	38.19	41.55	19	0.973086	0.766886	1.15884	0.378673	47.21	50.08	23	1.07009	0.675474	1.07351	0.509756	41.23	42.18	20	1.02783	0.869678	0.991982	0.930779	1.02225	0.0398138	1.11249	0.101637
sp|Q5U2V4|PLBL1_RAT	Phospholipase B-like 1 OS=Rattus norvegicus GN=Plbd1 PE=2 SV=1	Plbd1	17.44	20.91	9	1.4028	0.0893902	1.102	0.895484	16.36	17.27	8	1.46113	0.165574	1.11754	0.691441	16.81	19.45	9	1.46065	0.235308	1.51246	0.105435	17.13	19.45	9	1.50504	0.122323	1.27065	0.800339	1.45741	0.0419298	1.25066	0.190405
sp|Q5U2V5|CRLS1_RAT	Cardiolipin synthase OS=Rattus norvegicus GN=Crls1 PE=2 SV=1	Crls1	6	16.56	3	0.811698	0.282058	1.09384	0.531281	2.63	9.603	2	0.849814	0.348028	1.10138	0.508149	6	16.56	3	1.11502	0.474733	1.06438	0.646095	6	16.56	3	1.05924	0.674665	1.07765	0.601659	0.958944	0.150566	1.08431	0.0165725
sp|Q5U2X7|TIM21_RAT	Mitochondrial import inner membrane translocase subunit Tim21 OS=Rattus norvegicus GN=Timm21 PE=2 SV=1	Timm21	4.48	13.88	3	0.930864	0.563994	1.28308	0.406393	5.03	13.88	3	0.948967	0.867685	1.2757	0.674562	8.07	24.49	5	1.54217	0.276934	1.65033	0.179159	6.79	20.41	4	1.26661	0.051108	1.55592	0.0500858	1.17215	0.290899	1.44126	0.190865
sp|Q5XHZ0|TRAP1_RAT	Heat shock protein 75 kDa, mitochondrial OS=Rattus norvegicus GN=Trap1 PE=1 SV=1	Trap1	51.36	44.05	25	0.993858	0.904111	0.915731	0.458435	56.55	48.16	29	0.995684	0.944467	0.892701	0.454616	53.12	44.05	30	0.815456	0.093705	0.791825	0.173361	52.34	45.89	26	0.868169	0.261922	0.826623	0.375283	0.918292	0.0908982	0.85672	0.0574288
sp|Q5XI60|REEP6_RAT	Receptor expression-enhancing protein 6 OS=Rattus norvegicus GN=Reep6 PE=2 SV=1	Reep6	4.91	18.01	3	0.404683	0.628662	0.824403	0.528905	4.07	13.27	2	0.414249	0.334717	0.794467	0.533488	2.92	13.27	2	0.829704	0.311407	0.775615	0.906157	3.46	13.27	2	0.935354	0.626947	1.88581	0.461416	0.645998	0.276535	1.07007	0.544197
sp|Q5XI78|ODO1_RAT	2-oxoglutarate dehydrogenase, mitochondrial OS=Rattus norvegicus GN=Ogdh PE=1 SV=1	Ogdh	99.29	50.93	48	0.894924	0.181755	1.24531	0.180833	102.08	51.71	51	0.873805	0.263011	1.37248	0.00297757	113.47	57.67	58	1.11316	0.405473	1.38284	0.000188519	111.66	58.16	58	1.08973	0.659948	1.48979	0.000199836	0.992904	0.12599	1.37261	0.100071
sp|Q5XIA8|GHITM_RAT	Growth hormone-inducible transmembrane protein OS=Rattus norvegicus GN=Ghitm PE=2 SV=1	Ghitm	7.02	11.85	4	0.623847	0.693533	1.15487	0.658274	5.11	8.671	3	0.606957	0.7359	1.08974	0.464407	2.47	5.78	2	1.00281	0.98193	1.30165	0.228341	3.61	6.069	2	0.670621	0.838955	1.08379	0.621295	0.726059	0.186456	1.15751	0.101341
sp|Q5XIC0|ECI2_RAT	Enoyl-CoA delta isomerase 2, mitochondrial OS=Rattus norvegicus GN=Eci2 PE=1 SV=1	Eci2	21.65	33.25	11	0.99718	0.995504	1.18251	0.747822	22.07	33.25	12	1.07639	0.875464	1.31943	0.000753529	22.41	33.25	12	1.20126	0.0126386	1.14155	0.0483527	25.37	38.87	14	1.22046	0.0556065	1.2247	0.0816884	1.12382	0.105866	1.21705	0.0762301
sp|Q5XIC2|ECSIT_RAT	Evolutionarily conserved signaling intermediate in Toll pathway, mitochondrial OS=Rattus norvegicus GN=Ecsit PE=1 SV=1	Ecsit	14.6	17.28	7	1.18995	0.127551	1.35415	0.00314962	14.16	15.9	7	1.19262	0.156542	1.43713	0.0053902	16.47	21.43	8	1.19864	0.549972	1.09264	0.618016	14.22	19.12	7	1.16709	0.56588	0.990602	0.975011	1.18708	0.013809	1.21863	0.211327
sp|Q5XIE6|HIBCH_RAT	3-hydroxyisobutyryl-CoA hydrolase, mitochondrial OS=Rattus norvegicus GN=Hibch PE=1 SV=2	Hibch	29.26	43.64	15	0.8582	0.0263851	0.650158	0.0244662	28.14	43.12	13	0.8848	0.0402958	0.624402	0.00150095	29.79	50.91	16	0.738352	0.205732	0.720091	0.142773	23.27	37.14	11	0.749433	0.0752574	0.776708	0.237236	0.807696	0.0746074	0.692839	0.0689976
sp|Q5XIF3|NDUS4_RAT	NADH dehydrogenase [ubiquinone] iron-sulfur protein 4, mitochondrial OS=Rattus norvegicus GN=Ndufs4 PE=1 SV=1	Ndufs4	11.71	31.43	6	1.55285	0.235888	1.84226	0.180258	14.04	31.43	7	1.51585	0.258292	1.79908	0.200486	13.72	31.43	7	1.30995	0.10623	1.24015	0.33413	13.57	31.43	7	1.19123	0.0450697	1.08387	0.417827	1.39247	0.171515	1.49134	0.385993
sp|Q5XIG4|OCAD1_RAT	OCIA domain-containing protein 1 OS=Rattus norvegicus GN=Ociad1 PE=1 SV=1	Ociad1	10.43	37.25	7	0.92205	0.958267	0.773754	0.892798	14.93	41.3	8	0.790631	0.869565	0.815899	0.926005	18.11	49.39	9	0.67521	0.188806	0.822058	0.526951	17.69	47.37	10	0.469074	0.471377	1.03621	0.973325	0.714241	0.19205	0.86198	0.118119
sp|Q5XIH7|PHB2_RAT	Prohibitin-2 OS=Rattus norvegicus GN=Phb2 PE=1 SV=1	Phb2	33.29	59.53	17	0.851741	0.00096305	1.17684	0.655518	30.09	59.53	16	0.833981	0.0158398	1.20501	0.0907659	37.59	70.57	19	1.10185	0.267562	1.08457	0.488171	34.67	66.89	18	1.07315	0.682123	1.07491	0.835983	0.965181	0.141914	1.13533	0.0653331
sp|Q5XIJ4|F210A_RAT	Protein FAM210A OS=Rattus norvegicus GN=Fam210a PE=2 SV=1	Fam210a	8.1	17.22	4	1.08174	0.858247	1.12469	0.842618	10.42	20.88	5	0.846871	0.888469	0.902309	0.95548	8.38	20.88	6	0.922149	0.910598	1.04052	0.977657	8.77	20.51	5	0.869506	0.862863	0.94312	0.968	0.930065	0.105917	1.00266	0.0999012
sp|Q5XIN6|LETM1_RAT	LETM1 and EF-hand domain-containing protein 1, mitochondrial OS=Rattus norvegicus GN=Letm1 PE=1 SV=1	Letm1	55.76	41.54	27	0.93651	0.436117	1.24218	0.000602051	50.7	38.57	26	0.917046	0.478244	1.17568	0.492136	64.43	47.23	33	1.04166	0.693865	1.28798	0.319165	60.76	44.25	30	1.10677	0.653497	1.23353	0.0520206	1.0005	0.0895296	1.23484	0.0461152
sp|Q5XIT9|MCCB_RAT	Methylcrotonoyl-CoA carboxylase beta chain, mitochondrial OS=Rattus norvegicus GN=Mccc2 PE=2 SV=1	Mccc2	61.02	65.01	31	0.793074	0.293306	0.804451	0.451992	59.72	65.01	30	0.780162	0.174556	0.897947	0.71225	65.17	66.61	33	0.793335	0.0500663	0.73294	0.00121612	69.12	66.96	36	0.781051	0.0433891	0.760252	0.0145239	0.786906	0.00728348	0.798897	0.0723087
sp|Q5XIU9|PGRC2_RAT	Membrane-associated progesterone receptor component 2 OS=Rattus norvegicus GN=Pgrmc2 PE=2 SV=1	Pgrmc2	6.26	19.35	3	0.812815	0.0601951	0.617354	0.215072	6.11	19.35	3	0.842657	0.172207	0.803227	0.23482	5.53	19.35	3	0.787307	0.0499943	0.635921	0.746535	6.85	23.04	4	0.857844	0.124684	0.627646	0.72326	0.825156	0.0314095	0.671037	0.0884535
sp|Q60587|ECHB_RAT	Trifunctional enzyme subunit beta, mitochondrial OS=Rattus norvegicus GN=Hadhb PE=1 SV=1	Hadhb	48.56	59.37	25	1.01194	0.937782	1.43989	0.0529253	49.34	59.37	26	1.03506	0.822401	1.55188	0.00691873	54.31	58.11	28	1.19461	0.131893	1.31253	0.0276512	49.27	57.47	25	1.20846	0.140908	1.3434	0.0459625	1.11252	0.103372	1.41192	0.107925
sp|Q62636|RAP1B_RAT	Ras-related protein Rap-1b OS=Rattus norvegicus GN=Rap1b PE=2 SV=2	Rap1b	11.16	28.8	6	2.90717	0.107693	2.26644	0.338569	10.11	27.72	5	2.08593	0.209799	2.27356	0.659095	9.45	27.72	5	1.77753	0.485971	0.87009	0.238704	12.12	28.8	6	2.21851	0.475772	1.16222	0.373809	2.24728	0.477137	1.64308	0.733669
sp|Q62651|ECH1_RAT	Delta(3,5)-Delta(2,4)-dienoyl-CoA isomerase, mitochondrial OS=Rattus norvegicus GN=Ech1 PE=1 SV=2	Ech1	24.28	45.57	12	1.20069	0.205795	1.14338	0.606725	22.08	45.57	12	1.20312	0.162077	1.09148	0.815634	24.77	48.32	13	1.01584	0.955362	1.18965	0.673771	26.06	48.32	13	0.999326	0.997119	1.16844	0.0576262	1.10474	0.1124	1.14824	0.0423041
sp|Q63041|A1M_RAT	Alpha-1-macroglobulin OS=Rattus norvegicus GN=A1m PE=1 SV=1	A1m	26.47	13.13	13	1.03573	0.816644	0.593556	0.483521	32.88	16.6	17	0.966641	0.806849	0.619278	0.212451	22.59	13.8	14	0.814477	0.275839	0.653989	0.613443	28.07	16.07	15	0.846744	0.587191	0.884623	0.868353	0.915898	0.103284	0.687861	0.133491
sp|Q63042|ALR_RAT	FAD-linked sulfhydryl oxidase ALR OS=Rattus norvegicus GN=Gfer PE=1 SV=2	Gfer	2.61	12.12	2	0.620706	0.74563	0.777136	0.250848	5.35	27.78	4	0.656668	0.803954	1.09058	0.934258	3.68	16.67	2	0.94993	0.683752	0.728571	0.83078	5.24	21.21	3	0.834341	0.175771	0.672196	0.0457617	0.765411	0.154449	0.817122	0.187283
sp|Q63065|PDK1_RAT	[Pyruvate dehydrogenase (acetyl-transferring)] kinase isozyme 1, mitochondrial OS=Rattus norvegicus GN=Pdk1 PE=1 SV=1	Pdk1	21.66	32.49	12	0.910808	0.511139	0.913545	0.650317	25.55	40.55	13	0.827238	0.0952718	0.86885	0.172418	25.95	43.09	13	0.819432	0.450164	0.96324	0.825848	24.05	36.18	12	0.771809	0.274259	0.833209	0.442638	0.832322	0.0577751	0.894711	0.0562801
sp|Q63081|PDIA6_RAT	Protein disulfide-isomerase A6 OS=Rattus norvegicus GN=Pdia6 PE=1 SV=2	Pdia6	21.12	35	11	0.667155	0.00119949	0.574425	0.000865576	19.41	29.55	10	0.650947	0.00313306	0.55863	0.000481586	25.76	40.68	15	0.708749	0.0207525	0.806786	0.0322196	22.83	40.68	11	0.72421	0.0580158	0.838357	0.0382823	0.687765	0.0343941	0.69455	0.148528
sp|Q63159|COQ3_RAT	Hexaprenyldihydroxybenzoate methyltransferase, mitochondrial OS=Rattus norvegicus GN=Coq3 PE=2 SV=2	Coq3	8.35	18.26	4	1.37217	0.331806	1.75313	0.16335	8.18	18.26	4	1.33894	0.326474	1.76545	0.126403	6.73	17.1	5	0.729803	0.663795	0.764094	0.861312	6.4	13.91	3	0.740905	0.738337	0.812396	0.860305	1.04545	0.358358	1.27377	0.561002
sp|Q63276|BAAT_RAT	Bile acid-CoA:amino acid N-acyltransferase OS=Rattus norvegicus GN=Baat PE=1 SV=2	Baat	23.59	47.62	13	0.856428	0.0606888	1.54311	0.000919563	25.6	47.62	13	0.82182	0.0746198	1.60938	0.00149036	24.63	45.24	13	0.862056	0.419105	0.609203	0.512933	30.22	49.29	16	0.821827	0.368001	0.592721	0.423179	0.840533	0.0217255	1.0886	0.563771
sp|Q63362|NDUA5_RAT	NADH dehydrogenase [ubiquinone] 1 alpha subcomplex subunit 5 OS=Rattus norvegicus GN=Ndufa5 PE=1 SV=3	Ndufa5	14.01	62.07	8	1.00562	0.992733	1.3197	0.142115	17.22	68.1	9	1.20029	0.731562	1.35667	0.0352396	17.01	62.93	10	1.02474	0.829517	0.914554	0.475058	16.14	68.97	9	1.13104	0.259364	1.08436	0.771527	1.09042	0.0916992	1.16882	0.208035
sp|Q63584|TMEDA_RAT	Transmembrane emp24 domain-containing protein 10 OS=Rattus norvegicus GN=Tmed10 PE=1 SV=2	Tmed10	4.69	21.46	3	0.689793	0.165815	0.321929	0.728664	8.31	31.96	5	0.603311	0.0814193	0.370545	0.588605	6.32	20.09	3	0.639922	0.0327889	0.606984	0.791333	7.5	27.85	4	0.81344	0.899556	0.90639	0.883106	0.686617	0.0916778	0.551462	0.267378
sp|Q63707|PYRD_RAT	Dihydroorotate dehydrogenase (quinone), mitochondrial OS=Rattus norvegicus GN=Dhodh PE=1 SV=1	Dhodh	5.62	12.66	3	0.978029	0.841296	1.31991	0.0391097	16.64	31.65	8	0.849494	0.475788	0.986903	0.931438	17.08	36.96	9	0.862829	0.48545	0.917309	0.646255	16.23	38.99	9	0.969137	0.974603	1.05499	0.948273	0.914872	0.0681085	1.06978	0.175973
sp|Q63716|PRDX1_RAT	Peroxiredoxin-1 OS=Rattus norvegicus GN=Prdx1 PE=1 SV=1	Prdx1	13.41	40.2	7	3.71468	0.0300183	1.30648	0.780704	16.26	44.22	8	2.89985	0.0385173	1.62249	0.0153543	18.67	61.31	9	1.76895	0.0165634	1.56031	0.279906	15.85	52.76	9	2.38916	0.00326116	1.9532	0.046495	2.69316	0.823168	1.61062	0.266165
sp|Q64057|AL7A1_RAT	Alpha-aminoadipic semialdehyde dehydrogenase OS=Rattus norvegicus GN=Aldh7a1 PE=1 SV=2	Aldh7a1	47.08	49.17	25	0.922346	0.208531	0.729415	0.00137702	45.03	49.17	27	0.924756	0.0214016	0.742535	5.73923e-05	45.7	43.04	25	0.658141	5.5848e-06	0.654315	0.000150651	44.02	42.67	25	0.668412	0.0222022	0.634308	0.00516611	0.793414	0.150331	0.690143	0.0538156
sp|Q64119|MYL6_RAT	Myosin light polypeptide 6 OS=Rattus norvegicus GN=Myl6 PE=1 SV=3	Myl6	6.78	34.44	4	1.73268	0.0237498	1.44156	0.778431	4.66	24.5	3	1.55859	0.326043	1.46855	0.400692	4.21	29.8	3	1.05869	0.909952	0.72331	0.357483	5.87	24.5	3	0.618515	0.342249	0.55103	0.516784	1.24212	0.504425	1.04611	0.477542
sp|Q641X3|HEXA_RAT	Beta-hexosaminidase subunit alpha OS=Rattus norvegicus GN=Hexa PE=2 SV=1	Hexa	21.82	27.84	11	1.47558	0.148962	1.21226	0.691845	22.44	33.9	13	1.27199	0.202928	1.0343	0.961814	27.25	34.66	14	1.64659	0.108097	1.61777	0.0983158	23.88	32.39	13	1.81908	0.0564688	1.33282	0.531017	1.55331	0.234176	1.29929	0.245187
sp|Q641Y0|OST48_RAT	Dolichyl-diphosphooligosaccharide--protein glycosyltransferase 48 kDa subunit OS=Rattus norvegicus GN=Ddost PE=2 SV=1	Ddost	15.02	26.98	8	0.675805	0.00109344	0.67841	7.33188e-05	15.04	29.48	7	0.669168	0.0160121	0.791193	0.0428424	18.01	35.37	10	0.780801	0.0159103	0.90483	0.308458	18.07	36.73	9	0.807572	0.0528767	1.02512	0.799376	0.733337	0.0711603	0.849888	0.148968
sp|Q641Y2|NDUS2_RAT	NADH dehydrogenase [ubiquinone] iron-sulfur protein 2, mitochondrial OS=Rattus norvegicus GN=Ndufs2 PE=1 SV=1	Ndufs2	28.1	39.96	13	0.927854	0.443195	1.04999	0.793715	31.41	40.39	15	0.798659	0.313323	0.915466	0.588786	32.13	43.63	16	1.07455	0.853971	0.890849	0.599631	31.32	40.39	15	1.17758	0.552792	0.959093	0.688719	0.99466	0.166054	0.953849	0.0700295
sp|Q64240|AMBP_RAT	Protein AMBP OS=Rattus norvegicus GN=Ambp PE=1 SV=1	Ambp	2.53	10.03	2	1.47477	0.734989	0.718774	0.930929	8.01	17.19	4	2.12034	0.223642	0.684634	0.867108	3.66	8.883	2	0.577088	0.228749	0.672724	0.771871	7.58	17.19	4	0.905683	0.841271	1.26608	0.801068	1.26947	0.677707	0.835554	0.287682
sp|Q642A4|CH082_RAT	UPF0598 protein C8orf82 homolog OS=Rattus norvegicus PE=2 SV=1		7.59	28.9	4	0.825966	0.818656	0.631369	0.259641	6.74	28.9	4	0.801274	0.609539	0.61521	0.0745217	8.01	28.9	4	0.608527	0.220939	0.562454	0.366786	7.89	28.9	4	0.519461	0.0446927	0.519267	0.0854344	0.688807	0.148979	0.582075	0.0511782
sp|Q64428|ECHA_RAT	Trifunctional enzyme subunit alpha, mitochondrial OS=Rattus norvegicus GN=Hadha PE=1 SV=2	Hadha	86.36	62.65	51	1.13924	0.0714579	1.69859	2.49377e-08	79.81	61.6	46	1.13197	0.100339	1.63279	0.00168528	83.55	66.06	49	1.2539	4.94345e-05	1.40442	1.32079e-05	84.55	65.14	50	1.16956	0.0654476	1.39862	8.72703e-06	1.17367	0.0559135	1.5336	0.154882
sp|Q64536|PDK2_RAT	[Pyruvate dehydrogenase (acetyl-transferring)] kinase isozyme 2, mitochondrial OS=Rattus norvegicus GN=Pdk2 PE=1 SV=1	Pdk2	23.17	41.03	12	0.845703	0.352936	0.763151	0.238638	19.16	35.38	10	0.735555	0.22612	0.72588	0.260018	21.5	39.31	11	0.779814	0.393933	1.06778	0.57858	21.22	36.36	11	0.801196	0.504559	1.04511	0.646253	0.790567	0.0458075	0.90048	0.18097
sp|Q64550|UD11_RAT	UDP-glucuronosyltransferase 1-1 OS=Rattus norvegicus GN=Ugt1a1 PE=1 SV=1	Ugt1a1	18.03	22.24	9	0.818514	0.0207383	0.875601	0.104119	18.05	22.24	10	0.794769	0.00644497	0.890211	0.0831858	24.37	31.03	14	1.02587	0.65789	0.986718	0.840743	24.15	37.2	14	0.997912	0.973114	0.974349	0.746896	0.909266	0.119443	0.93172	0.0569046
sp|Q64565|AGT2_RAT	Alanine--glyoxylate aminotransferase 2, mitochondrial OS=Rattus norvegicus GN=Agxt2 PE=1 SV=2	Agxt2	43.6	50.59	23	2.06896	0.000783034	1.9481	0.000776737	40.63	48.83	22	1.92456	1.41113e-06	1.88175	0.000829413	42	54.3	23	1.23591	0.191896	1.39102	0.0947485	40.5	54.3	23	1.38932	0.0401338	1.42582	0.00266576	1.65469	0.40425	1.66167	0.294026
sp|Q64573|EST4_RAT	Liver carboxylesterase 4 OS=Rattus norvegicus PE=2 SV=2		33.2	41.35	16	0.500148	0.000167257	0.500436	0.00682682	35.7	42.6	18	0.548001	0.0011839	0.543457	0.0106074	39.08	51.52	20	0.649027	0.0108245	0.747418	0.0109065	36.27	44.21	18	0.725312	0.345744	0.671485	0.694092	0.605622	0.101085	0.615699	0.113969
sp|Q64602|AADAT_RAT	Kynurenine/alpha-aminoadipate aminotransferase, mitochondrial OS=Rattus norvegicus GN=Aadat PE=1 SV=1	Aadat	29.52	46.12	15	0.844818	0.0442367	0.490184	1.62953e-08	26.93	44	14	0.805883	0.0101827	0.451524	0.00343396	29.66	47.53	16	0.651158	0.0211324	0.52052	2.39226e-05	28.36	47.76	15	0.671022	0.0468249	0.552623	8.37641e-05	0.74322	0.0964998	0.503713	0.043133
sp|Q64638|UD15_RAT	UDP-glucuronosyltransferase 1-5 OS=Rattus norvegicus GN=Ugt1a5 PE=2 SV=1	Ugt1a5	12.99	18.08	7	0.515873	0.0679151	2.07594	0.370167	11.72	15.07	7	0.568772	0.0616677	2.0068	0.388893	12.85	16.76	8	0.758785	0.0917789	0.649801	0.105615	11.36	18.83	7	0.782451	0.0985143	0.659357	0.136679	0.65647	0.133913	1.34797	0.801171
sp|Q64654|CP51A_RAT	Lanosterol 14-alpha demethylase OS=Rattus norvegicus GN=Cyp51a1 PE=2 SV=1	Cyp51a1	4.8	6.958	3	0.604601	0.00169142	0.643758	0.248481	6.17	8.748	3	0.623928	0.606163	0.768858	0.264555	7.34	12.13	5	0.828307	0.228771	0.670622	0.74414	6.47	8.35	3	0.773477	0.593621	0.965594	0.853532	0.707578	0.110332	0.762208	0.145863
sp|Q66H47|RM24_RAT	39S ribosomal protein L24, mitochondrial OS=Rattus norvegicus GN=Mrpl24 PE=2 SV=1	Mrpl24	3.65	12.5	2	1.11515	0.76472	1.02978	0.921411	4.79	17.13	3	0.910613	0.519298	1.10681	0.493477	4	12.5	2	1.32728	0.942514	1.25059	0.955977	4.65	17.13	3	0.965521	0.848818	0.776824	0.238108	1.07964	0.186353	1.041	0.198471
sp|Q66HD0|ENPL_RAT	Endoplasmin OS=Rattus norvegicus GN=Hsp90b1 PE=1 SV=2	Hsp90b1	46.19	32.59	22	0.703742	0.188811	0.625986	2.15756e-08	50.03	34.45	25	0.647972	0.0795685	0.604307	1.28575e-11	50.7	30.1	24	0.697579	0.0247782	0.834513	0.0179322	57.72	41.67	30	0.703485	2.07029e-05	0.821778	0.279297	0.688195	0.026966	0.721646	0.123403
sp|Q66HF1|NDUS1_RAT	NADH-ubiquinone oxidoreductase 75 kDa subunit, mitochondrial OS=Rattus norvegicus GN=Ndufs1 PE=1 SV=1	Ndufs1	60.76	51.31	31	1.08552	0.627717	1.21482	0.296181	59.63	50.76	29	1.04004	0.82401	1.15212	0.410583	59.46	54.33	32	1.06301	0.739576	1.02264	0.906091	58.94	50.89	31	1.05941	0.269226	0.967614	0.723008	1.06199	0.0186458	1.0893	0.113947
sp|Q68FP2|PON3_RAT	Serum paraoxonase/lactonase 3 OS=Rattus norvegicus GN=Pon3 PE=2 SV=1	Pon3	11.71	26.55	6	0.676493	0.0135113	0.669788	0.192318	13.26	36.72	8	0.731861	0.0127886	0.907583	0.769305	19.21	46.61	11	0.750938	0.040645	0.899279	0.332992	16.58	43.5	10	0.814659	0.0397098	1.04705	0.751124	0.743488	0.0569923	0.880925	0.15623
sp|Q68FS4|AMPL_RAT	Cytosol aminopeptidase OS=Rattus norvegicus GN=Lap3 PE=1 SV=1	Lap3	43.23	49.9	23	0.832521	0.364592	0.759468	0.100006	40.86	49.9	21	0.823845	0.375873	0.788691	0.0196325	41.39	52.02	21	0.701567	2.84876e-07	0.687785	0.00223306	39.99	50.29	20	0.704301	0.000231775	0.638008	0.00584856	0.765558	0.0724076	0.718488	0.0683798
sp|Q68FT1|COQ9_RAT	Ubiquinone biosynthesis protein COQ9, mitochondrial OS=Rattus norvegicus GN=Coq9 PE=2 SV=2	Coq9	10.85	29.81	6	0.967582	0.811521	0.778303	0.716341	13.66	33.65	7	0.931962	0.591188	0.777847	0.770881	10.82	29.81	6	0.858003	0.176391	0.892495	0.501672	11.05	29.81	7	0.910712	0.399099	0.892115	0.481021	0.917065	0.045835	0.83519	0.0659512
sp|Q68FT3|PYRD2_RAT	Pyridine nucleotide-disulfide oxidoreductase domain-containing protein 2 OS=Rattus norvegicus GN=Pyroxd2 PE=2 SV=1	Pyroxd2	36.44	41.31	17	1.41196	0.00101025	1.70719	0.0436595	40.08	46.47	21	1.33813	0.358968	1.73521	0.170956	42.89	54.56	23	1.46792	7.14441e-05	1.49268	8.71131e-06	43.1	52.15	23	1.4367	1.15372e-05	1.54032	5.58357e-07	1.41368	0.0553225	1.61885	0.120317
sp|Q68FU3|ETFB_RAT	Electron transfer flavoprotein subunit beta OS=Rattus norvegicus GN=Etfb PE=2 SV=3	Etfb	33.73	62.35	18	0.957316	0.292026	0.701901	0.00571342	35.48	65.1	20	0.952668	0.238286	0.704446	0.00253722	34.4	76.08	20	0.640342	1.83691e-07	0.677243	0.105466	35.81	80.39	20	0.651557	0.283772	0.694842	0.145851	0.800471	0.178495	0.694608	0.0122687
sp|Q68FU4|SUCHY_RAT	Succinate--hydroxymethylglutarate CoA-transferase OS=Rattus norvegicus GN=Sugct PE=2 SV=1	Sugct	6.22	11.24	3	0.899205	0.387893	0.657719	0.0164739	6.25	12.84	3	1.23797	0.645061	1.07325	0.96635	8.74	15.6	5	0.717221	0.739175	0.784893	0.810595	10.39	20.41	5	0.719124	0.0388486	0.565402	0.609345	0.89338	0.245067	0.770318	0.221097
sp|Q68FU7|COQ6_RAT	Ubiquinone biosynthesis monooxygenase COQ6 OS=Rattus norvegicus GN=Coq6 PE=2 SV=1	Coq6	18.66	22.06	9	1.03287	0.818435	1.33328	0.161425	17.03	21.43	9	0.999786	0.999075	1.34989	0.19127	20.56	27.1	10	1.14115	0.089775	1.14131	0.25476	24.48	31.3	12	1.16013	0.127947	1.21846	0.170962	1.08348	0.0790936	1.26074	0.0987612
sp|Q68FW7|SYTM_RAT	Threonine--tRNA ligase, mitochondrial OS=Rattus norvegicus GN=Tars2 PE=2 SV=1	Tars2	7.75	6.916	4	1.46081	0.158312	1.19116	0.742774	#N/A	#N/A	#N/A	1.34145	0.391126	#N/A	#N/A	6.35	7.192	4	1.25203	0.310629	1.44274	0.497334	7.52	9.959	6	0.970758	0.935306	1.46586	0.55318	1.25626	0.208667
sp|Q68FX0|IDH3B_RAT	Isocitrate dehydrogenase [NAD] subunit beta, mitochondrial OS=Rattus norvegicus GN=Idh3B PE=1 SV=1	Idh3B	24.91	45.97	12	0.77946	0.0212308	0.714585	0.663355	22.24	40.78	11	0.740503	0.350807	0.786831	0.589318	21.58	41.56	11	0.802602	0.474268	0.860025	0.306432	24.94	44.68	13	0.837271	0.413433	0.904849	0.19496	0.789959	0.0406384	0.816572	0.0835998
sp|Q68FX9|SIR5_RAT	NAD-dependent protein deacylase sirtuin-5, mitochondrial OS=Rattus norvegicus GN=Sirt5 PE=2 SV=1	Sirt5	6.44	20	4	1.61819	0.445552	0.969138	0.822147	6.17	14.52	3	1.62259	0.435136	0.844893	0.817555	4.06	10.97	2	1.5081	0.515425	0.47377	0.825346	3.27	16.45	3	1.30146	0.496883	0.888309	0.76624	1.51259	0.150384	0.794027	0.219625
sp|Q68FY0|QCR1_RAT	Cytochrome b-c1 complex subunit 1, mitochondrial OS=Rattus norvegicus GN=Uqcrc1 PE=1 SV=1	Uqcrc1	32.06	40.63	17	0.990739	0.902633	1.1254	0.455647	32.2	40.63	18	1.02999	0.643431	1.16166	0.47441	33.01	42.5	18	1.06949	0.31227	1.04453	0.946216	33.83	42.5	18	1.08319	0.0977204	1.02419	0.919343	1.04335	0.0417029	1.08894	0.0652732
sp|Q6AXM8|PON2_RAT	Serum paraoxonase/arylesterase 2 OS=Rattus norvegicus GN=Pon2 PE=2 SV=1	Pon2	4.93	16.38	3	0.640692	0.0325455	0.568383	0.0548032	6.83	16.67	4	0.630179	0.00850842	0.606937	0.0260661	7.97	20.34	4	0.307775	0.471068	0.351038	0.403396	6.56	11.86	3	0.615981	0.772085	0.659432	0.80137	0.548657	0.160907	0.546447	0.135512
sp|Q6AXR4|HEXB_RAT	Beta-hexosaminidase subunit beta OS=Rattus norvegicus GN=Hexb PE=2 SV=1	Hexb	19.77	21.79	12	1.08422	0.483897	0.914459	0.4394	16.48	19.55	10	1.07297	0.49041	0.948697	0.59632	22.83	28.86	12	1.2548	0.0299567	1.21668	0.265593	21.23	26.82	12	1.41801	0.221988	1.49368	0.222935	1.2075	0.163145	1.14338	0.269807
sp|Q6AXT0|RM37_RAT	39S ribosomal protein L37, mitochondrial OS=Rattus norvegicus GN=Mrpl37 PE=2 SV=1	Mrpl37	4.21	5.91	2	1.19904	0.398162	1.46116	0.157598	6.97	10.17	4	1.15223	0.379028	1.02077	0.917551	13.58	24.35	7	1.10516	0.9224	0.967475	0.900671	19.58	26.48	10	0.470786	0.630249	0.712998	0.836855	0.981802	0.342827	1.0406	0.310878
sp|Q6AXV4|SAM50_RAT	Sorting and assembly machinery component 50 homolog OS=Rattus norvegicus GN=Samm50 PE=1 SV=1	Samm50	27.44	39.45	15	0.880298	0.160321	1.10109	0.192572	27.23	37.31	14	0.833891	0.0385319	1.06163	0.674842	26.98	39.45	13	1.03031	0.875949	1.36062	0.252981	26.92	39.02	14	0.999799	0.998737	1.32823	0.282056	0.936076	0.0939759	1.21289	0.153302
sp|Q6AXX6|F213A_RAT	Redox-regulatory protein FAM213A OS=Rattus norvegicus GN=Fam213a PE=1 SV=1	Fam213a	6.23	17.9	4	0.739951	0.0244331	0.584857	0.275627	7.76	20.09	4	0.817734	0.148221	0.707536	0.295365	9.37	24.45	5	0.958046	0.799674	1.02052	0.963144	7.03	20.09	4	0.76844	0.0158755	0.830948	0.465396	0.821043	0.0968225	0.785967	0.185865
sp|Q6AY04|CB047_RAT	Uncharacterized protein C2orf47 homolog, mitochondrial OS=Rattus norvegicus PE=2 SV=1		8.36	13.06	4	1.13687	0.41715	1.11977	0.454349	6.95	13.06	4	1.29191	0.16651	1.26951	0.193144	9.47	20.27	6	1.29309	0.0244039	1.3848	0.0134769	8.14	17.87	5	1.27018	0.0146868	1.26084	0.0203843	1.24801	0.0748412	1.25873	0.108513
sp|Q6AY30|SCPDL_RAT	Saccharopine dehydrogenase-like oxidoreductase OS=Rattus norvegicus GN=Sccpdh PE=2 SV=1	Sccpdh	18.38	26.11	9	0.846439	0.459404	1.11934	0.226392	18.59	26.34	10	0.845567	0.356639	1.14732	0.509144	24.16	37.53	12	1.00768	0.967138	1.09067	0.636886	26.78	44.76	13	0.989101	0.922381	1.03551	0.81672	0.922196	0.0883068	1.09821	0.047771
sp|Q6AY41|CC50A_RAT	Cell cycle control protein 50A OS=Rattus norvegicus GN=Tmem30a PE=2 SV=1	Tmem30a	4	10.06	2	1.09253	0.557142	0.800596	0.282342	4.01	10.06	2	1.15021	0.283055	0.895701	0.370979	4.03	10.06	2	0.922981	0.484275	1.11203	0.378234	4.04	10.06	3	0.947267	0.559929	1.63259	0.747593	1.02825	0.110521	1.11023	0.371822
sp|Q6AYC2|IRGM_RAT	Immunity-related GTPase family M protein OS=Rattus norvegicus GN=Irgm PE=2 SV=1	Irgm	16.13	21.65	8	1.26477	0.380925	1.33589	0.0193736	13.55	19.95	7	1.11886	0.238482	1.36038	0.012381	22.82	42.82	12	1.47981	0.138715	1.56417	0.0484507	22.83	42.82	12	1.44237	0.172777	1.87571	3.69871e-06	1.32645	0.167188	1.53403	0.249711
sp|Q6AYD9|NUD19_RAT	Nucleoside diphosphate-linked moiety X motif 19, mitochondrial OS=Rattus norvegicus GN=Nudt19 PE=2 SV=1	Nudt19	9.22	18.77	5	1.11733	0.758495	0.856687	0.893102	12.84	27.73	7	1.07477	0.944343	0.87544	0.775006	9.67	22.13	5	0.752912	0.0252059	0.662563	0.661336	7.72	15.41	4	0.756588	0.140667	0.940652	0.68392	0.9254	0.19782	0.833836	0.119718
sp|Q6AYQ8|FAHD1_RAT	Acylpyruvase FAHD1, mitochondrial OS=Rattus norvegicus GN=Fahd1 PE=2 SV=1	Fahd1	9.88	38.01	5	0.987923	0.855624	0.671198	0.000572529	8.49	33.94	4	0.985175	0.825383	0.722694	0.00397001	12.31	46.15	6	0.683993	0.104075	0.661491	0.0164452	11	46.15	6	0.659615	0.0647337	0.723107	0.0241456	0.829177	0.181994	0.694623	0.0328924
sp|Q6AYS8|DHB11_RAT	Estradiol 17-beta-dehydrogenase 11 OS=Rattus norvegicus GN=Hsd17b11 PE=2 SV=1	Hsd17b11	6.61	16.44	3	0.99994	1	1.07508	0.673717	10.69	33.22	6	1.1071	0.670371	1.09025	0.663022	12.94	45.3	8	1.04187	0.821686	1.10943	0.479194	15.82	50	9	1.14334	0.533895	0.952789	0.749114	1.07306	0.0643366	1.05689	0.0708075
sp|Q6AYT0|QOR_RAT	Quinone oxidoreductase OS=Rattus norvegicus GN=Cryz PE=2 SV=1	Cryz	15.32	33.13	8	2.40687	0.00693088	1.84335	0.104988	13.69	36.47	7	2.28063	0.0885363	1.49806	0.401147	11.43	37.39	7	1.4801	0.721431	3.20081	0.281726	10.21	29.48	5	1.05352	0.969837	1.26192	0.868247	1.80528	0.64775	1.95104	0.866719
sp|Q6AYT9|ACSM5_RAT	Acyl-coenzyme A synthetase ACSM5, mitochondrial OS=Rattus norvegicus GN=Acsm5 PE=2 SV=1	Acsm5	26.01	33.56	14	0.589154	0.000349533	0.461275	1.54614e-06	24.91	28.03	12	0.641159	0.0457431	0.505188	0.00493146	27.81	33.22	14	0.635649	0.561993	0.582957	0.538754	25.14	34.43	13	0.667306	0.254784	0.565898	0.0974956	0.633317	0.0325196	0.528829	0.0560548
sp|Q6IFW6|K1C10_RAT	Keratin, type I cytoskeletal 10 OS=Rattus norvegicus GN=Krt10 PE=3 SV=1	Krt10	5.51	7.605	4	1.55255	0.0400536	1.83414	0.432175	7.65	9.506	4	1.37565	0.102162	1.6119	0.386268	3.51	6.084	3	1.07503	0.678047	1.235	0.0318798	4.14	8.365	4	0.904887	0.717684	1.0162	0.963177	1.22703	0.291507	1.42431	0.367668
sp|Q6IMF3|K2C1_RAT	Keratin, type II cytoskeletal 1 OS=Rattus norvegicus GN=Krt1 PE=2 SV=1	Krt1	4.52	3.84	2	1.56992	0.195083	1.26794	0.745247	6.17	3.84	3	2.06334	0.00474125	1.53625	0.388255	3.84	3.84	2	1.40564	0.495661	1.58744	0.667617	3.72	3.84	2	1.80638	0.106973	2.3196	0.148894	1.71132	0.286584	1.6778	0.450221
sp|Q6IRK9|CBPQ_RAT	Carboxypeptidase Q OS=Rattus norvegicus GN=Cpq PE=1 SV=1	Cpq	6.03	9.322	3	0.861699	0.371835	0.591152	0.212333	6.19	9.322	3	0.703628	0.499412	0.499931	0.513831	9.36	20.76	6	0.766505	0.875846	1.37848	0.827559	4.78	9.322	3	0.829596	0.356698	0.852961	0.307506	0.790357	0.0700483	0.830632	0.394695
sp|Q6MGB5|DHB8_RAT	Estradiol 17-beta-dehydrogenase 8 OS=Rattus norvegicus GN=Hsd17b8 PE=3 SV=1	Hsd17b8	18.57	48.65	9	1.14374	0.564427	1.41783	0.161006	19.33	48.65	9	1.10284	0.128954	1.27131	0.00248483	20.03	53.67	10	1.13639	0.0472978	1.14063	0.172203	22.02	62.93	12	1.14717	0.0240408	1.17763	0.153906	1.13253	0.0203032	1.25185	0.123567
sp|Q6P6R2|DLDH_RAT	Dihydrolipoyl dehydrogenase, mitochondrial OS=Rattus norvegicus GN=Dld PE=1 SV=1	Dld	34.38	44.01	18	0.988797	0.955268	1.1306	0.431268	34.25	44.01	18	0.968071	0.827065	1.13589	0.293363	34.52	44.01	19	0.916309	0.558619	1.04437	0.921269	34.09	44.01	18	0.892437	0.222526	1.03147	0.916234	0.941404	0.0446648	1.08558	0.0553304
sp|Q6P791|LTOR1_RAT	Ragulator complex protein LAMTOR1 OS=Rattus norvegicus GN=Lamtor1 PE=1 SV=1	Lamtor1	6.83	42.24	4	1.09859	0.488006	0.725247	0.0686675	7.83	42.24	4	1.12904	0.287301	0.731725	0.0664051	6.08	34.78	3	0.83327	0.832561	0.519648	0.795346	4.03	15.53	2	0.58347	0.116467	0.711056	0.181768	0.911092	0.255636	0.671919	0.10188
sp|Q6P7S1|ASAH1_RAT	Acid ceramidase OS=Rattus norvegicus GN=Asah1 PE=2 SV=1	Asah1	17.44	27.41	9	1.64921	0.00279382	1.04144	0.739768	15.02	25.13	8	1.71914	0.00170608	1.1127	0.543687	16.79	29.44	9	1.46633	0.507139	1.54599	0.692009	16.47	31.47	10	1.62253	0.00164459	1.70902	0.207817	1.6143	0.10673	1.35228	0.325991
sp|Q6PDU7|ATP5L_RAT	ATP synthase subunit g, mitochondrial OS=Rattus norvegicus GN=Atp5l PE=1 SV=2	Atp5l	4.78	46.6	3	0.692671	0.0659069	0.892571	0.583206	4.51	46.6	3	1.71818	0.567944	1.39244	0.480594	4.19	37.86	2	0.920355	0.649514	0.810508	0.433802	4.82	46.6	3	0.913008	0.609748	0.798279	0.344932	1.06105	0.450642	0.973449	0.282446
sp|Q6SKG1|ACSM3_RAT	Acyl-coenzyme A synthetase ACSM3, mitochondrial OS=Rattus norvegicus GN=Acsm3 PE=2 SV=1	Acsm3	14.07	17.93	8	1.03835	0.761904	0.320363	0.163742	15.94	21.03	9	1.00543	0.973559	0.56462	0.0555975	7.91	9.655	4	0.638078	0.307656	0.312956	0.165789	14.86	18.97	8	0.594477	0.0723232	0.307993	0.178921	0.819085	0.235242	0.376483	0.125528
sp|Q6UPE0|CHDH_RAT	Choline dehydrogenase, mitochondrial OS=Rattus norvegicus GN=Chdh PE=1 SV=1	Chdh	58.8	61.27	30	0.987055	0.841154	1.40183	1.59344e-06	59.57	60.43	31	0.974983	0.665804	1.40389	1.09088e-08	67.6	73.29	35	1.23169	0.00505893	1.22881	0.418377	62.07	65.44	32	1.30633	0.277835	1.28597	0.301432	1.12501	0.169112	1.33013	0.087175
sp|Q704E8|ABCB7_RAT	ATP-binding cassette sub-family B member 7, mitochondrial OS=Rattus norvegicus GN=Abcb7 PE=1 SV=1	Abcb7	32.35	25.8	16	0.875058	0.583615	1.25132	0.540639	37.59	32.18	19	0.850892	0.483595	1.1389	0.714827	37.19	33.38	18	0.888653	0.587718	1.10358	0.713719	39.53	35.51	20	0.920054	0.718324	1.01337	0.959474	0.883664	0.0288511	1.12679	0.0984162
sp|Q704S8|CACP_RAT	Carnitine O-acetyltransferase OS=Rattus norvegicus GN=Crat PE=1 SV=1	Crat	15.26	18.69	9	0.549659	0.000686485	0.715857	0.158707	14.43	15.18	8	0.585594	0.00117283	0.732499	0.300151	15.82	16.93	8	0.82529	0.818754	0.545161	0.566709	17.68	19.01	10	1.06769	0.746141	0.775672	0.663173	0.757058	0.240529	0.692297	0.101278
sp|Q75Q39|TOM70_RAT	Mitochondrial import receptor subunit TOM70 OS=Rattus norvegicus GN=Tomm70a PE=1 SV=1	Tomm70a	40.06	41.64	22	0.617939	0.00140459	0.470295	1.08349e-05	38.82	41.64	19	0.683332	0.0103922	0.510238	0.000191505	35.52	39.34	18	0.582231	0.0030834	0.516914	0.000197162	42.29	43.93	21	0.592413	0.00031282	0.535906	0.000300898	0.618979	0.0454552	0.508338	0.0275949
sp|Q75Q41|TOM22_RAT	Mitochondrial import receptor subunit TOM22 homolog OS=Rattus norvegicus GN=Tomm22 PE=1 SV=1	Tomm22	5.62	33.8	3	0.694464	0.326404	1.09269	0.395039	4.64	33.8	3	0.663081	0.157698	1.02446	0.853535	6	33.8	3	0.812981	0.864746	0.873479	0.541373	6	33.8	3	1.01231	0.921998	1.00702	0.955319	0.795708	0.15817	0.999413	0.0917355
sp|Q7TS56|CBR4_RAT	Carbonyl reductase family member 4 OS=Rattus norvegicus GN=Cbr4 PE=2 SV=1	Cbr4	19	57.2	10	0.933276	0.249753	1.07676	0.255933	21.47	58.05	12	0.895056	0.267788	1.05431	0.507527	14.66	47.88	8	0.981551	0.740416	1.05091	0.616128	18.02	53.39	9	1.03658	0.529207	1.05231	0.416925	0.961617	0.0612403	1.05857	0.0122044
sp|Q7TSA0|MIRO2_RAT	Mitochondrial Rho GTPase 2 OS=Rattus norvegicus GN=Rhot2 PE=2 SV=1	Rhot2	11.08	14.79	6	0.978795	0.785705	0.872785	0.218924	12.65	16.72	7	1.2224	0.53522	0.862456	0.0567949	11.39	14.79	6	1.49817	0.322678	1.12078	0.307674	12.75	14.79	6	1.52508	0.514175	1.06137	0.617739	1.30611	0.257538	0.979348	0.13134
sp|Q7TT47|SPG7_RAT	Paraplegin OS=Rattus norvegicus GN=Spg7 PE=2 SV=1	Spg7	10.22	10.22	6	1.37572	0.201535	1.30902	0.163678	11.15	10.22	6	1.19733	0.36669	1.33476	0.19862	10.65	9.005	5	1.20941	0.527988	1.04363	0.862658	9.55	9.409	6	1.26245	0.433454	1.01793	0.937778	1.26123	0.0813992	1.17633	0.168726
sp|Q80W89|NDUAB_RAT	NADH dehydrogenase [ubiquinone] 1 alpha subcomplex subunit 11 OS=Rattus norvegicus GN=Ndufa11 PE=2 SV=1	Ndufa11	13.98	39.01	7	1.07548	0.872598	1.16902	0.205625	9.68	38.3	5	1.13692	0.567689	1.22161	0.101247	17.96	63.83	10	1.70593	0.0115071	0.967176	0.928166	15.78	63.83	9	1.50266	0.902101	1.54699	0.812028	1.35525	0.300359	1.2262	0.240339
sp|Q8CFD0|SFXN5_RAT	Sideroflexin-5 OS=Rattus norvegicus GN=Sfxn5 PE=2 SV=1	Sfxn5	10.14	19.59	6	0.9553	0.513896	1.28383	0.0116153	9.65	16.37	5	0.986386	0.831567	1.26525	0.0123354	11.66	19.59	6	1.10172	0.569937	1.14486	0.445194	12.07	22.22	6	1.18232	0.0414714	1.27871	0.0147535	1.05643	0.104933	1.24316	0.0660022
sp|Q8CFN2|CDC42_RAT	Cell division control protein 42 homolog OS=Rattus norvegicus GN=Cdc42 PE=1 SV=2	Cdc42	7.08	25.65	4	1.87515	0.362843	1.65891	0.102322	6.46	20.42	3	1.66791	0.291442	1.74979	0.0520208	5.05	19.9	3	1.81556	0.0212929	1.85289	0.0549888	4.29	14.66	2	1.89065	0.0515616	1.78026	0.0455863	1.81232	0.101566	1.76046	0.0803371
sp|Q8CG45|ARK72_RAT	Aflatoxin B1 aldehyde reductase member 2 OS=Rattus norvegicus GN=Akr7a2 PE=1 SV=2	Akr7a2	13.74	28.88	7	0.894561	0.378175	0.601101	0.0495284	13.27	34.06	8	0.782362	0.0156277	0.579304	0.0183709	11.03	22.89	6	0.876762	0.753254	0.591702	0.595893	15.2	31.34	8	0.633802	0.00209272	0.593606	0.00150418	0.796872	0.119342	0.591428	0.00904402
sp|Q8CHM7|HACL1_RAT	2-hydroxyacyl-CoA lyase 1 OS=Rattus norvegicus GN=Hacl1 PE=1 SV=1	Hacl1	26.34	28.4	13	1.18108	0.472014	1.78972	0.00846453	26.07	28.4	13	0.871886	0.727439	1.37364	0.540378	25.42	35.63	13	1.33601	0.439254	1.24074	0.180657	25.02	37.18	14	1.22614	0.652635	1.11407	0.816172	1.15378	0.198876	1.37954	0.293268
sp|Q8CHN6|SGPL1_RAT	Sphingosine-1-phosphate lyase 1 OS=Rattus norvegicus GN=Sgpl1 PE=2 SV=1	Sgpl1	8.33	11.97	4	1.00702	0.955194	1.20966	0.711163	8.43	10.39	4	0.963126	0.792101	1.00596	0.995777	4.21	7.042	3	1.14393	0.415249	2.20651	0.660673	7.79	11.62	4	1.1498	0.405938	2.2391	0.133601	1.06597	0.0951426	1.66531	0.649228
sp|Q8K3P6|SCMC2_RAT	Calcium-binding mitochondrial carrier protein SCaMC-2 OS=Rattus norvegicus GN=Slc25a25 PE=1 SV=1	Slc25a25	4.1	9.168	3	0.952926	0.532146	1.23351	0.0330546	6.15	13.43	4	1.08762	0.444769	1.46964	0.158938	8.43	18.12	5	1.2072	0.122754	1.3517	0.00992628	6.87	14.29	4	1.32415	0.74626	1.37436	0.830517	1.14297	0.1593	1.3573	0.0970699
sp|Q8K4B7|FMO4_RAT	Dimethylaniline monooxygenase [N-oxide-forming] 4 OS=Rattus norvegicus GN=Fmo4 PE=2 SV=3	Fmo4	4.86	5.714	3	1.1862	0.630195	1.91294	0.525806	5.2	6.071	3	0.691416	0.465531	1.95183	0.554841	7.33	8.75	4	0.828454	0.153357	1.35928	0.542854	6.66	8.393	4	1.00492	0.978586	1.76307	0.145787	0.927746	0.214836	1.74678	0.27085
sp|Q8K4C0|FMO5_RAT	Dimethylaniline monooxygenase [N-oxide-forming] 5 OS=Rattus norvegicus GN=Fmo5 PE=1 SV=3	Fmo5	23.37	25.14	12	1.29506	0.397737	1.43179	0.193357	22.17	24.2	12	1.20212	0.563398	1.4004	0.290451	21.7	26.27	11	1.04906	0.630509	0.939035	0.821813	18.04	22.7	9	1.11741	0.641942	1.17208	0.416208	1.16591	0.106453	1.23583	0.229227
sp|Q8R4Z9|MFN1_RAT	Mitofusin-1 OS=Rattus norvegicus GN=Mfn1 PE=1 SV=1	Mfn1	12.33	12.28	7	0.943785	0.495743	0.773033	0.0867742	11.8	9.987	7	0.800664	0.101345	0.703838	0.338057	16.83	19.16	9	0.767471	0.525314	0.60699	0.10612	18.77	17.81	9	0.891469	0.0663152	0.692845	0.211479	0.850847	0.081153	0.694177	0.0681052
sp|Q8VID1|DHRS4_RAT	Dehydrogenase/reductase SDR family member 4 OS=Rattus norvegicus GN=Dhrs4 PE=2 SV=2	Dhrs4	18.68	34.41	9	1.24599	0.0706325	1.10517	0.0965266	16.91	34.41	9	1.2521	0.121182	1.0346	0.560594	14.57	28.32	7	0.962776	0.631856	0.88698	0.418478	16.21	31.54	8	1.02693	0.842579	0.942832	0.354244	1.12195	0.149096	0.992395	0.0967269
sp|Q91ZW1|TFAM_RAT	Transcription factor A, mitochondrial OS=Rattus norvegicus GN=Tfam PE=2 SV=1	Tfam	8.05	22.95	4	0.83491	0.0940251	0.941347	0.778732	10.35	26.64	6	0.901569	0.652319	0.998086	0.996604	7.5	22.95	4	0.858994	0.215034	0.904952	0.586293	6.36	19.67	3	0.784273	0.598061	0.866914	0.260152	0.844936	0.0489401	0.927825	0.0558355
sp|Q91ZW6|TMLH_RAT	Trimethyllysine dioxygenase, mitochondrial OS=Rattus norvegicus GN=Tmlhe PE=1 SV=2	Tmlhe	16.4	25.65	9	1.10532	0.528948	0.991286	0.973925	10.61	21.85	8	0.984368	0.886361	0.953444	0.830575	16.71	26.37	10	0.867256	0.576896	0.833488	0.560331	16.05	22.09	8	0.699045	0.0159915	0.678468	0.00341495	0.913998	0.173155	0.864172	0.140896
sp|Q920A6|RISC_RAT	Retinoid-inducible serine carboxypeptidase OS=Rattus norvegicus GN=Scpep1 PE=2 SV=1	Scpep1	6.89	13.27	4	1.19149	0.784051	0.410246	0.311529	9.1	16.59	5	1.49141	0.571165	0.803585	0.804758	9.44	15.27	5	1.48343	0.219903	1.15029	0.250365	8.03	11.5	4	1.26588	0.228299	0.929894	0.949939	1.35805	0.152472	0.823505	0.310531
sp|Q920D2|DYR_RAT	Dihydrofolate reductase OS=Rattus norvegicus GN=Dhfr PE=2 SV=3	Dhfr	5.72	19.25	3	1.26628	0.0264091	0.907078	0.519295	4.19	13.9	2	1.31752	0.0968629	0.882778	0.90119	4.03	13.9	2	0.831537	0.130599	1.08083	0.738593	5.25	26.74	4	0.84332	0.378921	1.07816	0.831729	1.06467	0.263267	0.987212	0.107027
sp|Q920F5|DCMC_RAT	Malonyl-CoA decarboxylase, mitochondrial OS=Rattus norvegicus GN=Mlycd PE=1 SV=1	Mlycd	35	49.39	18	1.18243	0.546973	1.0872	0.802354	34.76	47.15	17	1.17564	0.570809	1.13013	0.621913	37.78	53.86	19	0.821886	0.0859548	0.864729	0.337554	31.45	44.11	16	1.01277	0.950121	1.12424	0.440989	1.04818	0.170033	1.05157	0.126005
sp|Q920L2|SDHA_RAT	Succinate dehydrogenase [ubiquinone] flavoprotein subunit, mitochondrial OS=Rattus norvegicus GN=Sdha PE=1 SV=1	Sdha	57.7	55.49	31	0.909239	0.172015	1.06499	0.712372	61.46	60.21	33	0.872374	0.0001519	1.09456	0.508733	65.07	59.45	36	1.06606	0.324586	1.07862	0.147111	62.3	60.67	33	1.09698	0.621407	1.09961	0.200458	0.986163	0.111847	1.08444	0.0157589
sp|Q923M1|MSRA_RAT	Mitochondrial peptide methionine sulfoxide reductase OS=Rattus norvegicus GN=Msra PE=1 SV=1	Msra	4.1	10.3	2	0.907557	0.510772	0.333544	0.451223	6.1	17.17	3	1.20124	0.78522	0.407803	0.257129	7.97	21.46	4	0.645746	0.0650425	0.619988	0.0305611	3.84	10.3	2	0.713323	0.0568681	0.718727	0.0593624	0.866967	0.248952	0.520016	0.17967
sp|Q924S5|LONM_RAT	Lon protease homolog, mitochondrial OS=Rattus norvegicus GN=Lonp1 PE=2 SV=1	Lonp1	65.23	37.58	31	1.05241	0.800722	1.21879	0.404854	67.57	38.63	34	1.04311	0.832344	1.23909	0.226936	76.46	46.42	38	1.18679	0.212422	1.18464	0.0750339	78.72	47.37	40	1.17016	0.183782	1.20891	0.103121	1.11312	0.0758711	1.21286	0.0226194
sp|Q99JD3|ODC_RAT	Mitochondrial 2-oxodicarboxylate carrier OS=Rattus norvegicus GN=Slc25a21 PE=2 SV=1	Slc25a21	18.47	35.91	10	0.72303	0.211511	0.901012	0.681981	13.54	25.17	7	0.88918	0.79512	1.09624	0.774837	9.52	17.79	6	0.88544	0.905869	0.846851	0.875322	11.65	28.19	7	0.481166	0.108612	0.483501	0.114527	0.744704	0.192009	0.8319	0.255771
sp|Q9EPJ3|RT26_RAT	28S ribosomal protein S26, mitochondrial OS=Rattus norvegicus GN=Mrps26 PE=1 SV=1	Mrps26	6.02	15	3	1.31973	0.197321	1.55708	0.0559969	6.99	19.5	4	1.25006	0.335804	1.29255	0.137329	3.28	11	2	1.78899	0.102957	3.41716	0.17937	5.88	23	5	1.55141	0.159516	tr|E9PTI1|E9PTI1_RAT	0.14868	1.47755	0.244344	2.08893	1.15786
sp|Q9EQ76|FMO3_RAT	Dimethylaniline monooxygenase [N-oxide-forming] 3 OS=Rattus norvegicus GN=Fmo3 PE=1 SV=1	Fmo3	14.81	18.08	8	0.772501	0.00620255	0.786451	0.0107234	14.06	16.38	7	0.652088	0.0416328	0.744512	0.248736	22.23	29.94	12	0.733471	0.0445613	0.955906	0.739681	20.83	33.71	12	0.721557	0.588781	0.959075	0.794254	0.719904	0.0501739	0.861486	0.112178
sp|Q9ER34|ACON_RAT	Aconitate hydratase, mitochondrial OS=Rattus norvegicus GN=Aco2 PE=1 SV=2	Aco2	66.15	49.74	34	0.986104	0.930231	0.615566	1.5796e-05	65.66	49.62	34	0.939781	0.211986	0.590577	2.45904e-05	74.51	55.64	39	0.600203	2.61444e-05	0.605157	0.000379051	72.44	54.74	38	0.584182	0.00388461	0.613429	0.0233424	0.777568	0.214986	0.606182	0.0113305
sp|Q9ES21|SAC1_RAT	Phosphatidylinositide phosphatase SAC1 OS=Rattus norvegicus GN=Sacm1l PE=1 SV=1	Sacm1l	3.67	4.94	3	0.763523	0.0495714	0.707984	0.0293077	5.46	8.007	4	0.422374	0.0599597	0.909491	0.644301	4.12	5.963	3	0.626598	0.00241919	0.785323	0.37879	4.86	5.281	3	0.574235	0.0151476	0.923306	0.665772	0.596682	0.14097	0.831526	0.103117
sp|Q9ES38|S27A5_RAT	Bile acyl-CoA synthetase OS=Rattus norvegicus GN=Slc27a5 PE=1 SV=1	Slc27a5	36.79	34.49	18	0.770012	0.0301961	0.700532	0.00916276	39.14	38.55	19	0.733214	0.0344353	0.734723	0.000526671	41.68	40.29	21	0.773635	0.151539	0.738319	0.0936961	39.96	45.36	20	0.754459	0.0681104	0.665235	0.402271	0.75783	0.0183984	0.709702	0.0341875
sp|Q9JJ40|NHRF3_RAT	Na(+)/H(+) exchange regulatory cofactor NHE-RF3 OS=Rattus norvegicus GN=Pdzk1 PE=1 SV=2	Pdzk1	4.02	4.589	2	2.01964	0.509186	2.01602	0.777329	4.17	4.589	2	1.94514	0.28585	1.91118	0.107968	3.02	4.589	2	1.46537	0.193967	1.82852	0.146428	3.29	4.589	2	1.49043	0.166739	1.91489	0.10412	1.73014	0.293031	1.91765	0.0767462
sp|Q9JJK4|PEX3_RAT	Peroxisomal biogenesis factor 3 OS=Rattus norvegicus GN=Pex3 PE=1 SV=1	Pex3	6.42	13.98	4	0.706813	0.0500603	0.651017	0.141716	4.2	10.22	3	0.614124	0.00778087	0.726045	0.169319	3.3	4.57	2	0.743882	0.0670352	0.511456	0.0716856	5.6	7.527	3	0.652842	0.0350747	0.666285	0.0381753	0.679415	0.0573753	0.638701	0.0907977
sp|Q9JLA3|UGGG1_RAT	UDP-glucose:glycoprotein glucosyltransferase 1 OS=Rattus norvegicus GN=Uggt1 PE=1 SV=2	Uggt1	6.36	3.224	3	0.250742	0.271911	0.212418	0.213847	10.62	5.867	6	0.418512	0.169379	0.424704	0.110285	10.84	5.932	5	0.727059	0.758772	0.813274	0.841846	18.52	9.865	9	0.929601	0.879879	0.971731	0.976638	0.581479	0.304591	0.605532	0.348567
sp|Q9JLJ3|AL9A1_RAT	4-trimethylaminobutyraldehyde dehydrogenase OS=Rattus norvegicus GN=Aldh9a1 PE=1 SV=1	Aldh9a1	42.73	58.3	23	1.06215	0.77971	0.766109	0.288916	42.76	58.3	22	1.00595	0.98138	0.746066	0.35034	46.8	66.19	26	0.648755	0.139237	0.692412	0.000257501	46.09	65.79	24	0.678313	5.49027e-05	0.707549	0.240488	0.848792	0.215483	0.728034	0.0339773
sp|Q9JM53|AIFM1_RAT	Apoptosis-inducing factor 1, mitochondrial OS=Rattus norvegicus GN=Aifm1 PE=1 SV=1	Aifm1	49.5	46.24	26	0.964808	0.665335	1.26978	0.00512989	50.09	46.24	27	1.00445	0.907552	1.33974	0.00245608	51.28	46.41	27	1.07929	0.512431	1.25094	0.000450072	51.35	46.24	27	1.04282	0.847502	1.3443	0.0759578	1.02284	0.0493019	1.30119	0.0478065
sp|Q9NQR8|NDUF4_RAT	NADH dehydrogenase [ubiquinone] 1 alpha subcomplex assembly factor 4 OS=Rattus norvegicus GN=Ndufaf4 PE=1 SV=1	Ndufaf4	4.37	17.24	2	1.1014	0.659019	0.939274	0.966335	7.66	28.16	4	1.10968	0.651569	0.984002	0.991363	9.09	43.68	5	1.94162	0.623859	1.07818	0.723592	7.42	37.93	4	2.84626	0.179023	0.899238	0.957714	1.74974	0.830504	0.975174	0.0769053
sp|Q9QXQ0|ACTN4_RAT	Alpha-actinin-4 OS=Rattus norvegicus GN=Actn4 PE=1 SV=2	Actn4	15.71	12.18	9	1.22833	0.325303	1.1794	0.413297	11.9	9.55	7	1.1333	0.578811	1.079	0.844824	15.68	13.17	9	1.65074	0.00454656	1.55548	0.0220404	17.55	13.28	9	1.43175	0.0102247	1.26148	0.132409	1.36103	0.229785	1.26884	0.205147
sp|Q9QZH8|AAAD_RAT	Arylacetamide deacetylase OS=Rattus norvegicus GN=Aadac PE=2 SV=3	Aadac	8.65	11.06	4	0.690532	0.00689211	0.459412	0.130311	9.5	20.85	7	0.752796	0.193612	0.560541	0.196996	9.69	18.59	6	0.677791	0.00669047	0.493989	0.276236	10.64	20.85	7	0.664118	0.00551379	0.51456	0.227097	0.696309	0.039172	0.507125	0.0422597
sp|Q9R0T3|DNJC3_RAT	DnaJ homolog subfamily C member 3 OS=Rattus norvegicus GN=Dnajc3 PE=2 SV=3	Dnajc3	11.49	17.66	6	0.859146	0.802433	0.7588	0.354779	8.28	12.1	4	1.11591	0.924297	0.930377	0.676581	12.7	19.64	7	1.17161	0.7657	1.14465	0.14088	12.94	20.63	7	1.40012	0.767125	0.783081	0.321033	1.1367	0.222168	0.904227	0.177307
sp|Q9R1T3|CATZ_RAT	Cathepsin Z OS=Rattus norvegicus GN=Ctsz PE=1 SV=2	Ctsz	8.15	21.57	4	1.65435	0.0960558	1.42844	0.483932	8.73	24.84	5	1.57005	0.144774	1.04963	0.91708	8.22	21.57	4	2.05202	0.201352	2.0673	0.137985	7.38	21.57	4	1.78158	0.318948	1.83829	0.182912	1.7645	0.210478	1.59591	0.449969
sp|Q9R1Z0|VDAC3_RAT	Voltage-dependent anion-selective channel protein 3 OS=Rattus norvegicus GN=Vdac3 PE=1 SV=2	Vdac3	24	53.36	14	0.839761	0.00990755	1.06553	0.436733	26	54.06	16	0.844841	0.00675426	1.08675	0.390772	26	54.06	15	1.09076	0.203361	1.16643	0.347114	26	54.06	15	1.29425	0.475005	1.3503	0.309581	1.0174	0.2186	1.16726	0.129532
sp|Q9WUS0|KAD4_RAT	Adenylate kinase 4, mitochondrial OS=Rattus norvegicus GN=Ak4 PE=2 SV=1	Ak4	19.21	46.64	9	1.00241	0.974768	0.834094	0.19252	20.41	47.53	10	0.955132	0.814311	0.839622	0.00710467	23	54.71	12	0.784428	0.0481037	0.856868	0.201392	20.57	52.91	11	0.783971	0.0133147	0.876248	0.222686	0.881485	0.113982	0.851708	0.0190189
sp|Q9WV97|TIM9_RAT	Mitochondrial import inner membrane translocase subunit Tim9 OS=Rattus norvegicus GN=Timm9 PE=1 SV=3	Timm9	6	47.19	3	0.436707	0.194743	0.518506	0.474335	3.85	34.83	2	0.607571	0.073371	0.868814	0.773882	7.32	56.18	4	0.67609	0.0848061	1.09337	0.368541	6.17	47.19	3	0.700458	0.104171	1.09125	0.611314	0.605207	0.119017	0.892987	0.270977
sp|Q9WVA1|TIM8A_RAT	Mitochondrial import inner membrane translocase subunit Tim8 A OS=Rattus norvegicus GN=Timm8a PE=1 SV=1	Timm8a	6	38.14	3	0.704093	0.068135	1.05833	0.745611	4.06	22.68	2	0.784084	0.354823	1.10938	0.57504	7.41	49.48	4	0.878584	0.55142	0.745852	0.829623	6.47	49.48	4	0.81669	0.121041	0.758454	0.84014	0.795863	0.072657	0.918004	0.192707
sp|Q9WVJ4|SYJ2B_RAT	Synaptojanin-2-binding protein OS=Rattus norvegicus GN=Synj2bp PE=1 SV=2	Synj2bp	7.41	35.17	4	0.947501	0.831993	1.05036	0.951137	8.07	31.72	4	0.877161	0.42131	0.878379	0.739322	8.27	35.17	5	1.29983	0.568209	1.39736	0.499349	9.13	35.17	5	1.02808	0.913099	1.10819	0.726144	1.03814	0.185033	1.10857	0.215851
sp|Q9WVK3|PECR_RAT	Peroxisomal trans-2-enoyl-CoA reductase OS=Rattus norvegicus GN=Pecr PE=2 SV=1	Pecr	23.47	56.11	12	0.876376	0.0222264	0.962856	0.70024	23.82	56.11	14	0.865194	0.020211	0.970898	0.745133	18.11	43.89	10	0.859532	0.0369939	0.962285	0.522847	20	52.81	11	0.995874	0.980663	0.952853	0.66593	0.899244	0.0647988	0.962223	0.00738142
sp|Q9WVK7|HCDH_RAT	Hydroxyacyl-coenzyme A dehydrogenase, mitochondrial OS=Rattus norvegicus GN=Hadh PE=2 SV=1	Hadh	31.13	72.61	17	1.16057	0.436682	0.876957	0.821664	30.45	69.11	19	1.11007	0.726883	0.966081	0.885876	30.24	68.79	19	0.627591	0.0635562	0.688259	0.456719	33.5	72.29	19	0.713739	0.167895	0.783933	0.301603	0.902994	0.27135	0.828808	0.119625
sp|Q9Z1E1|FLOT1_RAT	Flotillin-1 OS=Rattus norvegicus GN=Flot1 PE=2 SV=2	Flot1	7.95	11.68	4	0.924797	0.849793	0.805453	0.458199	9.79	17.29	6	1.33766	0.0107351	1.02051	0.915863	10.6	17.52	6	1.086	0.227941	0.981316	0.767295	16.09	32.01	10	1.02374	0.894567	0.94784	0.934598	1.09305	0.176065	0.93878	0.0937147
sp|Q9Z1N4|BPNT1_RAT	3'(2'),5'-bisphosphate nucleotidase 1 OS=Rattus norvegicus GN=Bpnt1 PE=1 SV=1	Bpnt1	7.43	20.78	4	0.712619	0.151933	0.586097	0.0343995	6.86	16.88	4	0.827344	0.870683	0.834727	0.880832	4.38	9.416	3	0.627799	0.173638	0.687307	0.191246	7.13	16.88	4	0.629531	0.15018	0.707372	0.801875	0.699323	0.0940796	0.703876	0.102112
sp|Q9Z269|VAPB_RAT	Vesicle-associated membrane protein-associated protein B OS=Rattus norvegicus GN=Vapb PE=1 SV=3	Vapb	10.87	32.1	6	0.55995	0.00423948	0.358319	0.03091	13.02	38.68	7	0.578425	0.0225	0.326252	0.0270326	10.07	27.57	5	0.37248	0.00547066	0.354845	0.00804125	10.06	27.57	5	0.258112	0.203888	0.344916	0.00971779	0.442242	0.154025	0.346083	0.0143888
sp|Q9Z270|VAPA_RAT	Vesicle-associated membrane protein-associated protein A OS=Rattus norvegicus GN=Vapa PE=1 SV=3	Vapa	13.28	33.33	7	0.673668	0.169669	0.575033	0.288424	12.13	29.32	6	0.654011	0.0573615	0.495065	0.0288109	16.59	41.37	9	0.743294	0.321865	0.657308	0.090313	19.25	49	10	0.700209	0.0789248	0.693611	0.0318242	0.692795	0.0386226	0.605254	0.0886407
sp|Q9Z2L0|VDAC1_RAT	Voltage-dependent anion-selective channel protein 1 OS=Rattus norvegicus GN=Vdac1 PE=1 SV=4	Vdac1	32	66.43	20	0.809633	0.311229	1.02947	0.826938	32	66.43	21	0.849684	0.662706	1.06643	0.957064	35.37	66.78	21	1.17053	0.740333	1.23719	0.137532	36	66.78	23	1.09298	0.803589	1.14338	0.720683	0.980705	0.178016	1.11912	0.0919113
sp|Q9Z2S9|FLOT2_RAT	Flotillin-2 OS=Rattus norvegicus GN=Flot2 PE=1 SV=1	Flot2	15.28	21.96	8	1.27971	0.00563818	0.984513	0.908106	17.24	29.67	10	1.12523	0.547176	0.772588	0.191076	10.88	17.29	6	1.1152	0.194142	0.989968	0.969135	11.74	19.39	6	1.07351	0.601993	1.16085	0.489354	1.14841	0.0903502	0.97698	0.158966
sp|Q9Z2Y0|KEG1_RAT	Glycine N-acyltransferase-like protein Keg1 OS=Rattus norvegicus GN=Keg1 PE=1 SV=2	Keg1	19.72	41.69	10	0.455123	0.160526	0.730635	0.38256	18.03	37.63	10	0.53534	0.0880177	0.718472	0.270937	16.39	37.97	9	0.693973	0.649092	0.53858	0.0536348	17.92	37.97	10	0.716892	0.817999	0.549251	0.604435	0.600332	0.126048	0.634235	0.1045
sp|Q9Z2Z8|DHCR7_RAT	7-dehydrocholesterol reductase OS=Rattus norvegicus GN=Dhcr7 PE=2 SV=1	Dhcr7	8.27	13.38	5	0.450966	3.94622e-05	0.566263	0.000508607	10.57	15.92	6	0.435464	0.00056567	0.546869	0.00250353	11.12	15.92	6	0.711887	0.00056971	0.69271	0.0333234	11.98	15.71	6	0.741831	0.00220182	0.744751	0.0123126	0.585037	0.16434	0.637648	0.0963315
tr|A0JN30|A0JN30_RAT	Canopy 2 homolog (Zebrafish) OS=Rattus norvegicus GN=Cnpy2 PE=2 SV=1	Cnpy2	7.65	29.12	4	0.749354	0.0739911	0.654051	0.0382211	7.44	36.26	5	0.597516	0.0985278	0.462092	0.436087	9.06	36.26	5	0.726467	0.748966	0.838388	0.859555	10.61	40.66	6	0.674733	0.0267333	0.872602	0.140862	0.687017	0.067339	0.706783	0.189271
tr|A1L1L6|A1L1L6_RAT	Mitochondrial Rho GTPase OS=Rattus norvegicus GN=Rhot1 PE=2 SV=1	Rhot1	21.45	20.6	10	0.920242	0.487768	0.775831	0.348994	23.23	25.36	11	0.892793	0.685406	0.742227	0.400052	26.83	24.88	14	1.07261	0.692685	1.06905	0.6302	20.63	19.33	10	1.08695	0.391284	1.12876	0.226287	0.993149	0.10083	0.928966	0.19821
tr|A3KN98|A3KN98_RAT	Bco2 protein OS=Rattus norvegicus GN=Bco2 PE=2 SV=1	Bco2	15.59	15.6	8	0.861423	0.202758	0.894246	0.584963	24.13	34.96	13	0.781622	0.0197134	0.836776	0.254871	26.79	41.17	14	0.692851	0.173555	0.814983	0.109705	35.2	43.05	18	0.78283	0.124309	0.889224	0.357826	0.779681	0.0688838	0.858807	0.0391024
tr|A9UMV9|A9UMV9_RAT	Ndufa7 protein OS=Rattus norvegicus GN=Ndufa7 PE=2 SV=1	Ndufa7	11.49	50.89	6	0.650395	0.168883	0.63295	0.55138	10.71	50.89	6	0.663265	0.107165	0.653986	0.527485	11.59	51.79	7	0.888	0.329278	0.804976	0.849065	10.86	50.89	6	0.839162	0.247106	0.746576	0.795374	0.760206	0.121136	0.709622	0.0804819
tr|B0BMT9|B0BMT9_RAT	Protein Sqrdl OS=Rattus norvegicus GN=Sqrdl PE=2 SV=1	Sqrdl	39.74	45.56	21	0.796793	0.0454631	1.17487	0.143935	37.06	42.22	18	0.848891	0.287387	1.10251	0.114773	39.73	45.56	20	0.723289	0.00612056	0.773145	0.211615	38.81	43.33	20	0.733761	0.0192284	0.819591	0.44862	0.775684	0.0586165	0.96753	0.200734
tr|B0BMW0|B0BMW0_RAT	RAB14, member RAS oncogene family OS=Rattus norvegicus GN=Rab14 PE=2 SV=1	Rab14	14.96	46.98	9	0.8624	0.898391	0.857495	0.530913	11.72	36.74	6	0.85681	0.21494	0.929263	0.813493	10.53	33.02	5	1.2027	0.158824	1.29154	0.384327	8.9	29.77	5	0.950479	0.698768	0.958018	0.73982	0.968096	0.162177	1.00908	0.192995
tr|B0BMW2|B0BMW2_RAT	3-hydroxyacyl-CoA dehydrogenase type-2 OS=Rattus norvegicus GN=Hsd17b10 PE=2 SV=1	Hsd17b10	46	89.27	25	0.953282	0.749861	0.826132	0.383379	44	79.31	24	0.989388	0.906175	0.799133	0.292057	45.85	89.27	25	0.735248	0.0581401	0.735869	4.3035e-07	46	89.27	26	0.787635	0.0290829	0.803549	0.00448671	0.866388	0.123934	0.79117	0.0387178
tr|B0BN02|B0BN02_RAT	Mtx1 protein OS=Rattus norvegicus GN=Mtx1 PE=2 SV=1	Mtx1	8.75	17.36	6	0.701378	0.0099314	1.13253	0.924918	10.92	17.13	6	0.747511	0.0358723	1.17651	0.182592	13.6	23.84	8	1.05037	0.60582	1.63752	0.131161	12.75	19.44	7	0.990868	0.928314	1.5888	0.100566	0.872532	0.173737	1.38384	0.266147
tr|B0BN30|B0BN30_RAT	Mtch1 protein OS=Rattus norvegicus GN=Mtch1 PE=2 SV=1	Mtch1	16.57	21.85	8	0.700417	0.289414	0.680734	0.0636367	14.83	19.02	7	0.64909	0.644389	0.745923	0.295489	16.51	26.48	10	1.35417	0.363435	0.923877	0.760644	18.16	26.48	10	1.60806	0.420369	0.844428	0.564803	1.07794	0.477414	0.798741	0.107179
tr|B0BN52|B0BN52_RAT	Mitochondrial carrier homolog 2 (C. elegans) OS=Rattus norvegicus GN=Mtch2 PE=2 SV=1	Mtch2	26.96	50.83	14	0.779406	0.420423	0.956611	0.923697	26.97	50.83	14	0.808978	0.000546511	1.07794	0.116653	28.9	50.83	15	1.03554	0.4595	1.14722	0.0226999	29.36	50.83	15	1.02556	0.727459	1.1027	0.0930529	0.912371	0.137054	1.07112	0.0815411
tr|B0BN68|B0BN68_RAT	Mitochondrial ribosomal protein S9 OS=Rattus norvegicus GN=Mrps9 PE=2 SV=1	Mrps9	6.62	12.82	4	1.2179	0.172022	1.07464	0.87325	8.01	15.38	5	0.992415	0.973161	0.743178	0.681507	14.72	32.82	8	0.289083	0.2472	0.308922	0.468163	8.67	22.31	6	0.434936	0.218323	0.456948	0.367119	0.733582	0.442841	0.645922	0.337904
tr|B0BNA3|B0BNA3_RAT	Arginyl-tRNA synthetase 2, mitochondrial OS=Rattus norvegicus GN=Rars2 PE=2 SV=1	Rars2	5.83	5.882	3	1.02128	0.8991	1.19395	0.205027	6.84	8.131	4	1.02813	0.753441	1.16902	0.924201	7.07	9.343	4	1.04156	0.684184	1.26869	0.550555	8.69	11.07	5	1.44377	0.175445	0.44114	0.338131	1.13368	0.206895	1.0182	0.38703
tr|B0BNE6|B0BNE6_RAT	NADH dehydrogenase (Ubiquinone) Fe-S protein 8 (Predicted), isoform CRA_a OS=Rattus norvegicus GN=Ndufs8 PE=2 SV=1	Ndufs8	9.84	27.36	5	0.869214	0.14627	0.993036	0.926366	9.93	27.36	5	0.829126	0.097455	1.01184	0.872605	15.62	42.92	8	0.95298	0.51913	0.773651	0.0183217	12.21	38.21	6	0.965007	0.853097	0.808975	0.0445797	0.904082	0.0656684	0.896875	0.122982
tr|B0BNF6|B0BNF6_RAT	Membrane-associated ring finger (C3HC4) 5 OS=Rattus norvegicus GN=March5 PE=2 SV=1	March5	10	26.98	5	1.05413	0.81723	1.20461	0.213147	6.08	16.55	3	1.00597	0.976046	1.0877	0.509373	8.2	22.3	4	0.892353	0.86616	1.04162	0.966715	11.02	32.73	6	1.17293	0.109994	1.07739	0.941488	1.03135	0.116231	1.10283	0.0706668
tr|B0BNF8|B0BNF8_RAT	HIV-1 tat interactive protein 2, homolog (Human) OS=Rattus norvegicus GN=Htatip2 PE=2 SV=1	Htatip2	4.09	9.504	2	0.727925	0.40772	1.17624	0.593921	4.04	13.64	2	0.790759	0.254168	1.79777	0.106383	4.08	17.77	3	6.50464	0.525408	11.0831	0.390514	5.39	22.31	4	1.09401	0.305839	1.04239	0.779071	2.27933	2.8214	3.77489	4.88328
tr|B0BNF9|B0BNF9_RAT	Hydroxyacid oxidase 1 OS=Rattus norvegicus GN=Hao1 PE=1 SV=1	Hao1	26.02	40.54	13	0.788411	0.475997	1.25329	0.329323	24.46	38.65	12	0.768458	0.384755	1.12664	0.718425	24.86	44.32	13	0.771285	0.207022	0.659397	0.05508	24.57	44.05	12	0.696607	0.181288	0.654571	0.0530308	0.75619	0.0406888	0.923477	0.312039
tr|B0BNJ4|B0BNJ4_RAT	Ethylmalonic encephalopathy 1 OS=Rattus norvegicus GN=Ethe1 PE=2 SV=1	Ethe1	16.23	47.24	8	0.989486	0.938501	0.738193	0.00110443	18.06	55.51	10	0.975004	0.844864	0.741057	0.000921099	18.11	55.51	9	0.579868	0.000813483	0.64068	0.00149048	18.12	55.51	10	0.629684	0.230265	0.641102	0.269932	0.79351	0.218959	0.690258	0.0570159
tr|B0BNJ9|B0BNJ9_RAT	RCG44002, isoform CRA_a OS=Rattus norvegicus GN=Tmem14c PE=2 SV=1	Tmem14c	4	24.56	2	0.614238	0.128133	0.78746	0.251821	4	24.56	2	0.702238	0.181711	0.859991	0.384054	4	24.56	2	0.985805	0.976031	0.392017	0.0669498	4	24.56	2	1.15875	0.551078	0.342985	0.352897	0.865259	0.251832	0.595613	0.265815
tr|B0K031|B0K031_RAT	60S ribosomal protein L7 OS=Rattus norvegicus GN=Rpl7 PE=2 SV=1	Rpl7	3.68	11.15	2	1.08241	0.906533	0.89274	0.874816	4.7	14.62	3	0.906247	0.863256	0.786771	0.67824	1.19	5.769	2	0.639144	0.36293	0.806739	0.826479	2.98	10.77	2	1.03594	0.973318	0.501889	0.365267	0.915934	0.199015	0.747035	0.169774
tr|B1H250|B1H250_RAT	Protein RGD1564894 OS=Rattus norvegicus GN=Glyatl1 PE=2 SV=1	Glyatl1	36.94	75.68	19	1.0116	0.886354	0.87665	0.285394	36.07	75.68	18	1.01849	0.76663	0.875838	0.260186	44.16	77.03	22	0.77845	0.453817	0.657232	0.431772	42.22	76.69	23	0.992095	0.966121	0.753335	0.376673	0.950159	0.115017	0.790764	0.106217
tr|B1H261|B1H261_RAT	Protein Tysnd1 OS=Rattus norvegicus GN=Tysnd1 PE=2 SV=1	Tysnd1	2.97	3.88	2	0.731902	0.266422	1.40924	0.0556139	5.37	7.407	3	0.348661	0.151862	0.988242	0.982791	4	3.88	2	0.842087	0.333522	0.844732	0.339175	4.07	3.88	2	0.811667	0.140095	0.801393	0.196668	0.683579	0.228062	1.0109	0.277306
tr|B1WBN3|B1WBN3_RAT	2-oxoisovalerate dehydrogenase subunit alpha, mitochondrial OS=Rattus norvegicus GN=Bckdha PE=1 SV=1	Bckdha	42.68	60.54	23	1.11988	0.493852	1.2266	0.142813	40.36	58.52	20	1.12046	0.0331501	1.26674	0.0425146	47.01	61.21	24	1.20823	0.318721	0.966557	0.819858	51.32	72.65	29	1.25545	0.52696	1.03294	0.918263	1.176	0.0672941	1.12321	0.146034
tr|B1WBY5|B1WBY5_RAT	DnaJ (Hsp40) homolog, subfamily C, member 11 OS=Rattus norvegicus GN=Dnajc11 PE=2 SV=1	Dnajc11	22.88	25.22	11	0.90726	0.090492	1.22498	0.00307115	28.32	34.53	16	0.866159	0.0365538	1.1998	0.000627212	27.08	32.74	14	1.07448	0.604734	1.23884	0.173939	29.62	33.27	17	1.06922	0.83187	1.18094	0.655978	0.979282	0.108224	1.21114	0.0258172
tr|B1WC34|B1WC34_RAT	Protein Prkcsh OS=Rattus norvegicus GN=Prkcsh PE=2 SV=1	Prkcsh	7.94	12.95	4	0.7579	0.0532672	0.773107	0.181863	7.73	10.1	4	0.840564	0.638684	0.931219	0.874648	12.29	16.76	6	0.728701	0.260834	0.869089	0.590899	12.14	19.24	8	0.853789	0.505496	1.336	0.536971	0.795239	0.0613842	0.977355	0.247788
tr|B1WC61|B1WC61_RAT	Acad9 protein OS=Rattus norvegicus GN=Acad9 PE=2 SV=1	Acad9	54.01	44.48	26	1.85798	0.000235724	1.80614	0.00115077	58.91	46.56	29	1.72752	0.00352918	1.69142	0.00847402	59.37	47.52	30	1.91772	0.00208064	1.77528	0.0132016	61.8	47.36	30	1.75437	0.00570542	1.63036	0.0231951	1.8144	0.0889321	1.7258	0.0799852
tr|B1WC67|B1WC67_RAT	Protein Slc25a24 OS=Rattus norvegicus GN=Slc25a24 PE=2 SV=1	Slc25a24	8.19	9.053	4	0.859017	0.618713	0.809115	0.847835	8.34	13.68	5	1.21985	0.158925	1.01451	0.923967	9.82	13.89	5	0.773068	0.468841	0.781884	0.376155	8.73	13.68	5	1.62558	0.473897	1.44359	0.566561	1.11938	0.389038	1.01227	0.305716
tr|B2GUV5|B2GUV5_RAT	ATPase, H transporting, lysosomal V1 subunit G1 OS=Rattus norvegicus GN=Atp6v1g1 PE=2 SV=1	Atp6v1g1	6	27.97	3	1.89008	0.100749	1.98574	0.200791	5.85	27.97	3	2.26389	0.0403444	2.07393	0.0924344	6	27.97	3	1.60842	0.10385	2.84881	0.304216	6	27.97	3	1.80767	0.328949	3.31925	0.164468	1.89252	0.274369	2.55693	0.639237
tr|B2GUZ6|B2GUZ6_RAT	Protein Rtn4ip1 OS=Rattus norvegicus GN=Rtn4ip1 PE=2 SV=1	Rtn4ip1	15.44	30.05	9	0.941459	0.595505	1.19769	0.333284	14.03	28.79	8	1.0576	0.809068	0.999739	1	17.41	33.33	10	1.37734	0.0949155	1.17629	0.460714	18.8	35.86	11	1.28039	0.06722	0.749487	0.741406	1.16419	0.199922	1.0308	0.207461
tr|B2GV15|B2GV15_RAT	Dihydrolipoamide branched chain transacylase E2 OS=Rattus norvegicus GN=Dbt PE=2 SV=1	Dbt	42.84	52.28	22	1.11508	0.126997	1.34135	1.42585e-05	41.2	50.62	20	1.10371	0.0931818	1.34872	3.70188e-06	47.89	59.54	24	1.17437	0.0560281	1.16609	0.176373	44.1	57.26	22	1.16548	0.177286	1.198	0.53791	1.13966	0.0354389	1.26354	0.0950452
tr|B2GV57|B2GV57_RAT	Protein Cars2 OS=Rattus norvegicus GN=Cars2 PE=2 SV=1	Cars2	15.41	20.73	8	1.0371	0.809732	0.815254	0.462012	19.92	28.18	11	0.923596	0.400958	0.655695	0.0523291	12.24	16.18	6	0.898229	0.418622	0.657023	0.00353031	14.92	26.36	9	0.599852	0.5474	0.66414	0.0287231	0.864694	0.1866	0.698028	0.0782389
tr|B2RYC9|B2RYC9_RAT	Glucosylceramidase OS=Rattus norvegicus GN=Gba PE=2 SV=1	Gba	13.34	19.61	7	1.48072	0.0113347	1.52348	0.719092	9	12.43	5	1.56887	0.00139404	1.72357	0.374956	12.61	19.61	7	1.19239	0.0189238	1.42588	0.00801851	9.57	15.73	5	1.04004	0.822291	1.21271	0.0842777	1.32051	0.246599	1.47141	0.212364
tr|B2RYD7|B2RYD7_RAT	Protein Stt3b OS=Rattus norvegicus GN=Stt3b PE=2 SV=1	Stt3b	10.25	7.16	6	0.558721	0.0106777	0.465255	0.00378532	8.77	7.16	5	0.622089	0.000926986	0.510146	0.00476782	13.03	8.981	6	0.817126	0.821478	0.70071	0.666198	12.71	9.223	7	1.11459	0.763759	0.658038	0.0332144	0.778131	0.249809	0.583537	0.113515
tr|B2RYS2|B2RYS2_RAT	Cytochrome b-c1 complex subunit 7 OS=Rattus norvegicus GN=LOC685596 PE=2 SV=1	LOC685596	9.73	48.65	6	0.740401	0.0061263	1.30786	0.500296	12.7	45.05	6	0.730125	0.228077	1.21538	0.430852	16.53	55.86	9	0.992947	0.976265	1.13109	0.610757	13.37	55.86	7	1.00128	0.997597	1.0145	0.982	0.866188	0.151276	1.1672	0.124802
tr|B2RYS8|B2RYS8_RAT	NADH dehydrogenase (Ubiquinone) 1 beta subcomplex 8 OS=Rattus norvegicus GN=Ndufb8 PE=2 SV=1	Ndufb8	6.14	28.49	4	0.866182	0.141056	1.05757	0.651303	6.61	30.11	4	0.846007	0.0951239	1.00026	0.998901	7.16	30.11	4	1.00801	0.928381	0.865867	0.174293	8.16	30.11	4	0.965208	0.689791	0.845886	0.321829	0.921352	0.07779	0.942396	0.102931
tr|B2RYT7|B2RYT7_RAT	Haloacid dehalogenase-like hydrolase domain containing 3 OS=Rattus norvegicus GN=Hdhd3 PE=2 SV=1	Hdhd3	21.22	64.54	11	1.00952	0.856422	0.658154	0.129513	20.8	54.98	11	1.00232	0.98267	0.683212	0.00793024	22.35	67.33	12	0.881078	0.822723	0.808305	0.798756	22.9	67.33	13	0.653886	0.0368965	0.723357	0.707941	0.8867	0.166018	0.718257	0.0657648
tr|B2RYW3|B2RYW3_RAT	NADH dehydrogenase (Ubiquinone) 1 beta subcomplex, 9 OS=Rattus norvegicus GN=Ndufb9 PE=2 SV=1	Ndufb9	16.61	61.45	10	0.749675	0.365479	0.77737	0.433982	17.63	57.54	9	0.815004	0.560517	1.12493	0.418088	16.09	57.54	9	1.01117	0.975622	0.77792	0.803028	17.11	57.54	9	1.02944	0.921136	0.840343	0.863375	0.901322	0.140152	0.880141	0.165849
tr|B2RZ79|B2RZ79_RAT	Iron-sulfur cluster scaffold homolog (E. coli) OS=Rattus norvegicus GN=Iscu PE=2 SV=1	Iscu	9.33	36.53	5	1.07707	0.321919	0.960892	0.576052	9.41	43.71	6	1.05119	0.430481	0.87956	0.686262	8.98	38.92	5	1.01387	0.949476	0.724955	0.495576	9.22	43.71	6	1.08784	0.714548	0.656969	0.319902	1.05749	0.0328996	0.805594	0.13926
tr|B2RZD6|B2RZD6_RAT	Ndufa4 protein OS=Rattus norvegicus GN=Ndufa4 PE=2 SV=1	Ndufa4	6.81	37.8	4	0.932568	0.381909	1.06858	0.361225	6.4	28.05	3	0.913836	0.255928	1.05286	0.471046	7.01	37.8	4	1.05462	0.464546	1.09023	0.301531	9.15	47.56	5	1.03699	0.614396	1.11867	0.167207	0.984504	0.0715598	1.08259	0.0285207
tr|B4F7C9|B4F7C9_RAT	Protein Stt3a OS=Rattus norvegicus GN=Stt3a PE=2 SV=1	Stt3a	17.58	14.33	9	0.744628	0.00954976	0.729692	0.00853904	15.97	12.48	8	0.682207	0.000557302	0.698854	0.00260026	12.87	11.35	7	0.957276	0.802747	1.22693	0.435055	13.65	12.2	8	0.908473	0.547724	1.16807	0.23228	0.823146	0.130768	0.955888	0.280308
tr|B5DEL8|B5DEL8_RAT	NADH dehydrogenase (Ubiquinone) Fe-S protein 5 OS=Rattus norvegicus GN=LOC100361505 PE=2 SV=1	LOC100361505	8.72	43.4	5	1.02388	0.721526	0.929225	0.652955	10.4	43.4	5	0.984417	0.824408	0.875038	0.386629	11.56	57.55	6	1.00102	0.988597	0.72031	0.0952357	11.82	64.15	7	1.2429	0.112639	0.945519	0.710718	1.06305	0.120981	0.867523	0.102662
tr|B5DFK6|B5DFK6_RAT	AP-3 complex subunit delta OS=Rattus norvegicus GN=Ap3d1 PE=2 SV=1	Ap3d1	4.32	3.987	3	1.4744	0.0463413	1.00309	0.988962	6.72	5.731	4	1.56483	0.14347	1.14058	0.543181	8	4.983	4	1.42301	0.233197	0.87355	0.972147	8.42	7.309	5	1.57071	0.745339	1.39485	0.825679	1.50824	0.071914	1.10302	0.223023
tr|D3Z900|D3Z900_RAT	Mitochondrial amidoxime reducing component 2 OS=Rattus norvegicus GN=Marc2 PE=4 SV=2	Marc2	23.13	39.05	12	0.653421	9.05033e-07	0.653262	9.03487e-07	21.82	36.98	11	0.640673	4.14063e-07	0.650074	6.1474e-05	19.74	34.91	10	0.706686	0.000115366	0.472058	0.000126704	20.83	36.98	12	0.727203	2.23943e-05	0.486766	6.87105e-05	0.681996	0.0415429	0.56554	0.0996418
tr|D3Z9L0|D3Z9L0_RAT	Protein Agk OS=Rattus norvegicus GN=Agk PE=4 SV=1	Agk	13.77	21.62	8	0.958228	0.455733	1.07606	0.565431	12.37	19.48	6	1.01382	0.85115	1.10668	0.409803	15.92	29.93	9	0.964622	0.585808	1.07711	0.238367	19.46	33.97	10	0.999485	0.993319	1.11893	0.123821	0.984038	0.0268856	1.0947	0.0215063
tr|D3ZA85|D3ZA85_RAT	Histone cell cycle regulation defective interacting protein 5 (Predicted), isoform CRA_a OS=Rattus norvegicus GN=Nfu1 PE=4 SV=1	Nfu1	7.35	19.37	4	0.974663	0.976837	0.779623	0.796358	8.47	20.55	4	0.97776	0.983493	0.815682	0.862837	6.95	20.55	4	0.746822	0.0409377	0.72752	0.0488308	7.66	20.55	4	0.810234	0.195904	0.719383	0.0202237	0.87737	0.117039	0.760552	0.0454203
tr|D3ZA93|D3ZA93_RAT	Protein Acot13 OS=Rattus norvegicus GN=Acot13 PE=4 SV=1	Acot13	4.82	28.57	3	0.802471	0.279064	0.781335	0.253327	6	28.57	3	0.804658	0.281417	0.876021	0.452996	6.71	47.14	4	0.655612	0.0398634	0.748479	0.0808318	7.9	47.14	4	0.726989	0.0623145	0.677719	0.258855	0.747433	0.0710704	0.770888	0.08235
tr|D3ZAN3|D3ZAN3_RAT	Alpha glucosidase 2 alpha neutral subunit (Predicted) OS=Rattus norvegicus GN=Ganab PE=1 SV=1	Ganab	17.37	15.43	9	0.736278	0.085973	0.791475	0.44649	16.75	15.93	9	0.824934	0.0875002	0.70722	0.00160701	20	19.82	12	0.654834	0.0354175	1.2263	0.574181	25.28	26.1	13	0.679638	0.0350689	1.03782	0.905161	0.723921	0.0754768	0.940704	0.236489
tr|D3ZAW2|D3ZAW2_RAT	Protein Pisd (Fragment) OS=Rattus norvegicus GN=Pisd PE=4 SV=2	Pisd	5.04	10.91	4	0.941221	0.425458	1.17448	0.119614	5.17	9.351	3	0.961185	0.869251	1.48716	0.537836	12.57	26.49	7	1.34391	0.14184	1.41533	0.282504	11.16	19.48	6	1.27956	0.02109	1.28332	0.14624	1.13147	0.209965	1.34007	0.138969
tr|D3ZBI1|D3ZBI1_RAT	Protein Trim14 OS=Rattus norvegicus GN=Trim14 PE=4 SV=1	Trim14	12.85	28.38	7	1.41359	0.175232	1.13412	0.79676	10.58	24.93	6	1.13867	0.23558	1.01471	0.97599	10.61	22.28	6	0.484551	0.0027873	0.852354	0.893222	10.23	25.2	6	0.768783	0.613495	0.828471	0.84824	0.951399	0.408243	0.957412	0.143956
tr|D3ZBM3|D3ZBM3_RAT	Ferrochelatase OS=Rattus norvegicus GN=Fech PE=3 SV=1	Fech	21.63	34.83	12	0.715535	0.0619462	1.06192	0.742288	16.9	28.91	10	0.752011	0.0753102	1.2201	0.17622	24.22	33.18	13	1.03059	0.753575	1.24656	0.0199148	21.62	31.99	12	1.09279	0.35024	1.28718	0.118673	0.897733	0.191599	1.20394	0.09862
tr|D3ZCA0|D3ZCA0_RAT	Proline synthetase co-transcribed (Predicted) OS=Rattus norvegicus GN=Prosc PE=3 SV=1	Prosc	6	16	3	0.905275	0.736562	0.35782	0.581483	9.24	26.55	5	0.805668	0.508673	0.527841	0.638459	8.42	21.82	4	0.602523	0.020097	0.603737	0.622029	7.35	26.18	5	0.59251	0.0101601	0.581483	0.499053	0.726494	0.154436	0.51772	0.111258
tr|D3ZCZ9|D3ZCZ9_RAT	Protein LOC100912599 OS=Rattus norvegicus GN=LOC100912599 PE=4 SV=1	LOC100912599	13.14	64.66	7	1.18817	0.853488	1.17607	0.864874	12.72	56.03	6	1.22483	0.854523	1.26792	0.802972	14.21	64.66	7	1.17209	0.154	1.03246	0.728386	12.43	64.66	8	1.11581	0.189001	1.03893	0.611413	1.17522	0.045344	1.12884	0.113937
tr|D3ZD09|D3ZD09_RAT	Cytochrome c oxidase subunit 6B1 OS=Rattus norvegicus GN=LOC681754 PE=4 SV=1	LOC681754	5.5	41.86	3	0.889251	0.703193	0.95802	0.951391	6.07	41.86	3	0.934651	0.758983	1.49652	0.193748	6.22	41.86	3	0.953471	0.545462	1.101	0.727333	6.98	53.49	4	0.964668	0.643744	0.984339	0.916605	0.93551	0.0332332	1.13497	0.248915
tr|D3ZD31|D3ZD31_RAT	Mannose receptor, C type 1 (Predicted) OS=Rattus norvegicus GN=Mrc1 PE=4 SV=2	Mrc1	9.98	4.375	5	1.62604	0.312123	1.93599	0.204476	8.99	4.033	5	1.72224	0.248864	1.61206	0.673696	10.18	5.058	6	1.73634	0.104056	1.59769	0.210255	10.71	5.81	7	1.57628	0.235448	1.49799	0.410509	1.66523	0.076928	1.66093	0.190258
tr|D3ZDE4|D3ZDE4_RAT	Deoxyguanosine kinase (Predicted), isoform CRA_a OS=Rattus norvegicus GN=Dguok PE=4 SV=1	Dguok	3.7	16.91	3	0.901815	0.331356	0.934063	0.868914	4.39	13.67	2	0.974945	0.92687	0.823412	0.674393	7.38	21.22	5	0.678675	0.159331	0.543681	0.184151	4.64	16.55	3	0.708249	0.658155	0.606975	0.773661	0.815921	0.145024	0.727033	0.18274
tr|D3ZDU2|D3ZDU2_RAT	Protein Rptor OS=Rattus norvegicus GN=Rptor PE=4 SV=2	Rptor	3.82	2.772	2	1.39235	0.804887	0.829454	0.694373	3.72	2.247	2	2.66836	0.495387	0.99919	0.998385	5.48	4.345	4	1.35087	0.79323	0.744739	0.609244	3.19	2.097	2	3.01673	0.478194	1.19141	0.682334	2.10708	0.861238	0.941198	0.197527
tr|D3ZE15|D3ZE15_RAT	Protein LOC100911483 OS=Rattus norvegicus GN=LOC100911483 PE=4 SV=1	LOC100911483	16.18	50.69	9	0.797098	0.285536	0.925471	0.60501	16.62	46.53	8	0.774318	0.364576	0.809104	0.55515	18.11	55.56	9	1.05688	0.389277	0.663288	0.0648715	20.23	56.25	10	1.03089	0.761759	0.62935	0.0727082	0.914797	0.149725	0.756803	0.136838
tr|D3ZEG8|D3ZEG8_RAT	Protein RGD1309188 OS=Rattus norvegicus GN=RGD1309188 PE=4 SV=1	RGD1309188	6.03	18.73	3	0.808205	0.205282	0.865118	0.955015	6.04	18.73	3	0.857952	0.241078	0.990174	0.996044	12.23	40.45	6	0.977165	0.985822	1.0823	0.951606	5.69	16.48	3	0.943641	0.672118	1.06142	0.618607	0.896741	0.0774829	0.999755	0.0980408
tr|D3ZEH2|D3ZEH2_RAT	RCG22732 OS=Rattus norvegicus GN=Foxred1 PE=4 SV=1	Foxred1	1.84	4.312	2	1.37962	0.530197	0.701793	0.215544	6.81	13.35	4	1.17811	0.599711	0.459366	0.271093	6.89	10.68	4	0.83452	0.522142	0.550104	0.17829	9.34	14.17	5	0.838303	0.559344	0.658743	0.685456	1.05764	0.268375	0.592501	0.109324
tr|D3ZEH6|D3ZEH6_RAT	Protein Nudt8 OS=Rattus norvegicus GN=Nudt8 PE=4 SV=1	Nudt8	11.02	38.57	6	0.945309	0.975888	0.864662	0.900665	8.11	30	5	0.984334	0.988606	0.617509	0.730218	6.37	26.67	4	0.517583	0.61991	0.504359	0.169553	7.83	25.71	4	0.597321	0.312589	0.567705	0.046595	0.761137	0.237971	0.638559	0.157687
tr|D3ZF13|D3ZF13_RAT	Acyl carrier protein OS=Rattus norvegicus GN=LOC683884 PE=3 SV=1	LOC683884	7.38	21.15	4	0.946721	0.618427	0.987737	0.963806	6.25	15.38	3	0.916111	0.422617	0.963987	0.723345	7.28	21.15	4	0.837625	0.138904	0.8578	0.606544	9.54	21.15	5	0.806052	0.193207	0.788104	0.448973	0.876627	0.0657625	0.899407	0.09326
tr|D3ZFE9|D3ZFE9_RAT	Protein Mrpl1 OS=Rattus norvegicus GN=Mrpl1 PE=4 SV=2	Mrpl1	2.24	6.522	2	1.21063	0.288262	1.44775	0.0484473	9.2	18.32	5	1.21372	0.217215	1.18708	0.887751	9.37	19.25	6	1.61987	0.710106	1.07292	0.961028	10.84	22.98	6	1.5342	0.32429	1.14491	0.611769	1.39461	0.21354	1.21317	0.163337
tr|D3ZFJ6|D3ZFJ6_RAT	Lactamase, beta (Predicted) OS=Rattus norvegicus GN=Lactb PE=4 SV=1	Lactb	49.63	48.18	24	0.954418	0.818979	1.28469	0.351579	50.63	56.36	28	0.979082	0.791498	1.33675	2.18487e-06	56.23	61.64	30	1.1352	0.036885	1.23714	0.0168074	56.5	54.55	28	1.08238	0.42593	1.19369	0.184229	1.03777	0.0853912	1.26307	0.0615953
tr|D3ZFQ3|D3ZFQ3_RAT	Protein Nubpl OS=Rattus norvegicus GN=Nubpl PE=4 SV=1	Nubpl	5.39	12.54	3	0.903271	0.53799	0.83879	0.47129	8.89	24.45	5	0.998813	0.992927	0.924992	0.536263	7.52	15.67	4	0.787085	0.246043	0.753038	0.374395	5.06	15.67	4	0.773849	0.199179	0.919492	0.752637	0.865755	0.106063	0.859078	0.0809331
tr|D3ZFR9|D3ZFR9_RAT	Protein Rdh13 OS=Rattus norvegicus GN=Rdh13 PE=3 SV=1	Rdh13	7.84	14.07	5	1.1315	0.0767296	1.60727	0.00172264	8.55	11.68	4	1.07938	0.35748	1.83508	0.00297866	15.43	22.75	8	0.933973	0.407539	0.859373	0.204053	13.91	22.75	8	1.00443	0.961782	0.752325	0.403743	1.03732	0.086413	1.26351	0.53836
tr|D3ZG43|D3ZG43_RAT	NADH dehydrogenase (Ubiquinone) Fe-S protein 3 (Predicted), isoform CRA_c OS=Rattus norvegicus GN=Ndufs3 PE=3 SV=1	Ndufs3	24.04	35.23	12	0.851929	0.418685	1.08497	0.13276	26.9	43.94	14	0.829335	0.176711	1.06098	0.449199	30.55	44.32	15	1.05178	0.856021	0.899511	0.518563	31.19	44.32	16	1.02119	0.933099	0.895875	0.618629	0.938559	0.114138	0.985334	0.101684
tr|D3ZGE2|D3ZGE2_RAT	Myeloperoxidase (Mapped) OS=Rattus norvegicus GN=Mpo PE=4 SV=1	Mpo	15.83	22.05	8	1.92526	0.000921717	1.55372	0.22913	15.81	24.24	9	1.95156	8.6363e-05	1.31789	0.355247	6.77	9.607	4	1.42874	0.0292798	1.53791	0.0296821	11.07	14.19	6	1.16312	0.801078	1.519	0.619336	1.61717	0.386611	1.48213	0.11041
tr|D3ZGM1|D3ZGM1_RAT	Protein Ptcd3 OS=Rattus norvegicus GN=Ptcd3 PE=4 SV=1	Ptcd3	7.82	11.06	5	0.917802	0.467503	1.12149	0.676133	8.51	8.297	4	0.942449	0.69276	1.24322	0.0590535	10.61	12.66	6	0.973984	0.695405	0.907594	0.677496	12.2	13.68	6	1.11761	0.372983	1.07103	0.643579	0.987962	0.0894401	1.08583	0.139083
tr|D3ZGU2|D3ZGU2_RAT	Protein Acss3 OS=Rattus norvegicus GN=Acss3 PE=4 SV=1	Acss3	37.38	43.98	19	0.95147	0.365224	0.803569	0.00721442	37.76	43.98	19	0.898271	0.142214	0.769722	4.82861e-05	36.33	43.98	18	0.937423	0.297311	1.00309	0.955576	39.25	44.58	21	0.935429	0.200368	1.05375	0.294517	0.930648	0.0227346	0.907534	0.141789
tr|D3ZGX7|D3ZGX7_RAT	Protein LYRIC OS=Rattus norvegicus GN=Mtdh PE=4 SV=1	Mtdh	10.2	12.59	6	0.524922	0.0214613	0.522924	0.553292	6.88	10.22	4	0.533965	0.14471	0.533203	0.0246534	8.66	12.23	5	0.584525	0.128572	0.785487	0.832539	9.3	12.23	5	0.576437	0.108104	0.83086	0.304975	0.554962	0.0298798	0.668119	0.162833
tr|D3ZHR2|D3ZHR2_RAT	ATP-binding cassette, sub-family D (ALD), member 1 (Predicted) OS=Rattus norvegicus GN=Abcd1 PE=3 SV=1	Abcd1	5.66	7.87	4	0.659215	0.224164	0.980392	0.990263	10.01	10.58	5	0.653439	0.743514	1.19442	0.894007	6.99	11.13	6	0.837599	0.629996	1.03188	0.977385	7.29	8.005	4	0.832139	0.545913	0.807975	0.383266	0.745598	0.103132	1.00367	0.159186
tr|D3ZHZ6|D3ZHZ6_RAT	Cytochrome P450 4A10 OS=Rattus norvegicus GN=Cyp4a1 PE=3 SV=2	Cyp4a1	10.19	16.08	6	0.777343	0.848709	0.762339	0.885129	8.21	10.39	4	0.739725	0.462942	0.539576	0.587016	12.99	21.18	7	1.28244	0.824661	1.73528	0.616931	15.02	23.53	8	1.15689	0.898453	1.5232	0.704141	0.9891	0.271559	1.1401	0.578602
tr|D3ZIF5|D3ZIF5_RAT	Adaptor-related protein complex 3, beta 1 subunit (Predicted), isoform CRA_b OS=Rattus norvegicus GN=Ap3b1 PE=4 SV=1	Ap3b1	5.11	5.793	3	1.27389	0.270102	0.988485	0.995879	2.94	4.03	2	0.909992	0.953816	1.06709	0.86439	8.08	10.08	6	1.04092	0.807126	1.14723	0.584189	6.4	5.038	3	0.852701	0.93189	1.57049	0.774895	1.01938	0.187072	1.19333	0.259663
tr|D3ZIL6|D3ZIL6_RAT	Enoyl Coenzyme A hydratase domain containing 2 (Predicted), isoform CRA_a OS=Rattus norvegicus GN=Echdc2 PE=3 SV=1	Echdc2	14.76	33.78	8	0.907235	0.295693	0.833888	0.053676	17.65	45.95	10	0.888683	0.269598	0.806872	0.0814518	17.61	44.93	10	0.687882	0.0459665	0.627342	0.341031	19.36	44.93	12	0.658595	0.17159	0.757159	0.00238023	0.785599	0.130512	0.756315	0.0916669
tr|D3ZIN5|D3ZIN5_RAT	Protein Vwa8 (Fragment) OS=Rattus norvegicus GN=Vwa8 PE=4 SV=2	Vwa8	80.6	35.52	39	1.04351	0.614535	1.28156	0.16286	77.97	34.03	37	1.0531	0.259468	1.33359	0.0382335	84.16	38.13	42	1.05386	0.607849	1.12261	0.630223	81.13	33.21	38	1.06909	0.512566	1.20192	0.464476	1.05489	0.0105739	1.23492	0.0923996
tr|D3ZIN7|D3ZIN7_RAT	Mitochondrial ribosomal protein S23 (Predicted), isoform CRA_b OS=Rattus norvegicus GN=Mrps23 PE=4 SV=1	Mrps23	6.49	23.16	4	0.849529	0.0527382	0.739615	0.150425	6.53	23.16	3	0.913497	0.214135	0.775319	0.176882	9.44	35.03	6	1.13633	0.579577	0.996187	0.98995	12.48	40.68	7	1.0408	0.877824	0.812389	0.565253	0.985039	0.128427	0.830878	0.114141
tr|D3ZJ83|D3ZJ83_RAT	Protein Sco2 OS=Rattus norvegicus GN=Sco2 PE=4 SV=1	Sco2	6.61	18.68	4	1.10853	0.766059	1.14072	0.65087	8.02	26.85	5	1.07525	0.845132	1.27633	0.396614	9.24	33.46	5	0.874589	0.24495	0.860331	0.562289	10.1	33.46	6	0.643744	0.145347	1.03298	0.753383	0.925528	0.214401	1.07759	0.175759
tr|D3ZJH9|D3ZJH9_RAT	Malic enzyme OS=Rattus norvegicus GN=Me2 PE=3 SV=1	Me2	10	14.04	5	1.18573	0.532951	1.45185	0.254305	13.91	19.69	7	1.0365	0.82674	1.27525	0.869515	10.91	16.61	6	1.41538	0.876289	1.58497	0.823446	10	14.04	5	3.32874	0.440678	2.89706	0.225719	1.74159	1.06951	1.80228	0.740794
tr|D3ZJX5|D3ZJX5_RAT	Protein LOC687295 OS=Rattus norvegicus GN=LOC687295 PE=4 SV=2	LOC687295	18.26	31.44	9	0.925395	0.708797	1.13792	0.579869	18.6	31.44	9	0.9424	0.893559	1.17668	0.724846	18.04	34.28	9	1.02708	0.889616	0.996403	0.992343	16.29	31.16	8	0.982815	0.941311	1.05161	0.875412	0.969423	0.0453607	1.09065	0.0817359
tr|D3ZJY1|D3ZJY1_RAT	Protein Mrpl28 OS=Rattus norvegicus GN=Mrpl28 PE=4 SV=1	Mrpl28	2.95	10.12	2	1.49357	0.170288	1.33116	0.447357	6.97	15.56	4	1.69359	0.698624	2.00745	0.636509	7.5	15.56	4	1.17994	0.65139	1.295	0.434188	4.18	19.07	4	1.2105	0.692815	1.31856	0.540756	1.3944	0.244378	1.48804	0.346597
tr|D3ZKG1|D3ZKG1_RAT	Protein Mut OS=Rattus norvegicus GN=Mut PE=4 SV=1	Mut	47.02	38.9	24	0.775529	0.0289482	0.673301	0.0266177	53.09	43.32	27	0.757626	0.0154269	0.58424	0.000668354	47.32	42.51	24	0.575054	2.48821e-07	0.64421	0.0229023	48.2	41.31	24	0.530751	3.59096e-06	0.540196	2.80995e-05	0.65974	0.124898	0.610487	0.0597566
tr|D3ZKT0|D3ZKT0_RAT	Protein Tamm41 OS=Rattus norvegicus GN=Tamm41 PE=4 SV=1	Tamm41	2.71	8.605	2	0.919914	0.439141	1.17694	0.618791	4.19	8.605	2	0.909217	0.538086	2.17763	0.506118	7.19	21.96	4	1.18291	0.102622	1.26777	0.452461	6.63	18.69	4	1.30065	0.0217029	1.36755	0.383273	1.07817	0.194985	1.49747	0.460073
tr|D3ZL04|D3ZL04_RAT	Protein Slc25a45 OS=Rattus norvegicus GN=Slc25a45 PE=3 SV=2	Slc25a45	6	11.46	3	0.480247	0.0854782	0.530239	0.180003	2.72	8.333	2	0.487836	0.0125681	0.409023	0.616548	2.82	8.333	2	0.487633	0.0877929	1.36465	0.941825	4.01	8.333	2	0.527527	0.103564	1.28575	0.952002	0.495811	0.0214366	0.897415	0.497479
tr|D3ZL85|D3ZL85_RAT	Protein Hccs OS=Rattus norvegicus GN=Hccs PE=4 SV=1	Hccs	8.55	22.99	5	0.770834	0.163841	1.06971	0.743884	8.41	20.44	4	0.75901	0.0963522	1.22934	0.139421	13.04	33.94	7	0.86746	0.440599	1.05712	0.773129	10.12	31.39	5	0.95699	0.801663	0.881345	0.720907	0.838574	0.0926927	1.05938	0.142237
tr|D3ZLK9|D3ZLK9_RAT	ATP-dependent (S)-NAD(P)H-hydrate dehydratase OS=Rattus norvegicus GN=Carkd PE=3 SV=1	Carkd	18.5	44.34	11	0.932266	0.569413	0.721033	0.214062	18.65	45.57	10	0.707614	0.0226682	0.445919	0.312819	20.52	54.43	12	0.580902	0.00204586	0.547909	0.340148	20.09	54.74	11	0.610036	0.00203417	0.519943	0.362494	0.707705	0.159213	0.558701	0.116462
tr|D3ZLT1|D3ZLT1_RAT	NADH dehydrogenase (Ubiquinone) 1 beta subcomplex, 7 (Predicted) OS=Rattus norvegicus GN=Ndufb7 PE=4 SV=1	Ndufb7	10.88	48.18	6	0.822739	0.319778	0.911621	0.694749	8.12	37.23	4	0.882169	0.464077	0.874258	0.903127	11.41	49.64	6	1.19422	0.694151	0.901439	0.83296	10.53	45.99	6	0.913918	0.72835	0.678016	0.719172	0.953261	0.165023	0.841333	0.110015
tr|D3ZM09|D3ZM09_RAT	Protein Sars2 OS=Rattus norvegicus GN=Sars2 PE=3 SV=1	Sars2	14.75	21.24	7	1.3256	0.121005	0.835462	0.689396	16.21	24.13	8	1.3875	0.0692972	1.22432	0.0690624	16.76	28.38	9	1.15294	0.737868	0.785135	0.336184	13.35	21.04	7	0.68834	0.383823	0.592666	0.414991	1.13859	0.316153	0.859395	0.264828
tr|D3ZM21|D3ZM21_RAT	Catechol-O-methyltransferase domain containing 1 (Predicted), isoform CRA_a OS=Rattus norvegicus GN=Comtd1 PE=4 SV=1	Comtd1	5.34	13.74	3	0.599809	0.169084	0.759228	0.287737	6.13	13.74	3	0.636197	0.0102677	0.970654	0.851803	6.43	19.85	4	0.969669	0.704622	0.897688	0.439834	7.71	19.85	4	1.00766	0.92186	0.962753	0.72046	0.803332	0.215075	0.897581	0.0978579
tr|D3ZML4|D3ZML4_RAT	Protein Trabd OS=Rattus norvegicus GN=Trabd PE=4 SV=1	Trabd	6.01	17.82	4	0.683925	0.599174	0.705455	0.705112	8.59	21.81	5	0.562154	0.625618	0.838084	0.782451	8.99	21.81	5	0.46602	0.504135	0.511135	0.513122	10.71	25.8	6	1.74789	0.171526	1.00713	0.926415	0.864996	0.595309	0.765451	0.209731
tr|D3ZN21|D3ZN21_RAT	Protein RGD1309586 OS=Rattus norvegicus GN=Ddx3y PE=3 SV=1	Ddx3y	4.08	3.49	2	1.71342	0.231472	1.48141	0.373531	3.62	3.49	2	1.43771	0.564547	1.52557	0.501756	2.85	3.642	2	2.14508	0.584937	0.609396	0.751957	8.83	11.53	5	2.48765	0.0146195	1.27456	0.193653	1.94596	0.463848	1.22273	0.423277
tr|D3ZNY3|D3ZNY3_RAT	Methylmalonic aciduria (Cobalamin deficiency) cblA type (Predicted), isoform CRA_a OS=Rattus norvegicus GN=Mmaa PE=4 SV=1	Mmaa	11.32	15.66	7	0.975708	0.979773	1.44623	0.476997	11.5	16.39	6	0.95966	0.769844	0.865983	0.914155	14.46	21.69	9	0.992725	0.933455	0.693544	0.728981	18.48	22.65	10	1.08693	0.466452	1.1576	0.713772	1.00375	0.0570667	1.04084	0.33124
tr|D3ZPF2|D3ZPF2_RAT	Protein Mcat OS=Rattus norvegicus GN=Mcat PE=4 SV=1	Mcat	12.85	32.63	7	0.996514	0.990844	1.0503	0.968023	18.02	35.26	9	0.912576	0.808169	0.934863	0.957743	12.68	28.42	7	0.963728	0.834852	1.02477	0.849993	13.06	31.58	7	0.889822	0.937467	0.864444	0.925145	0.94066	0.0483909	0.968595	0.0852774
tr|D3ZQB6|D3ZQB6_RAT	Cat eye syndrome chromosome region, candidate 5 homolog (Human) (Predicted) OS=Rattus norvegicus GN=Cecr5 PE=4 SV=1	Cecr5	11.33	18.62	6	1.40595	0.284916	1.01138	0.98646	12.26	18.62	6	0.8329	0.868041	0.707907	0.373871	10.38	15.51	5	0.81292	0.882886	0.633959	0.726525	11.38	19.81	6	0.793975	0.911243	1.16486	0.207796	0.961436	0.296769	0.879525	0.250702
tr|D3ZQD3|D3ZQD3_RAT	2-oxoglutarate dehydrogenase, mitochondrial OS=Rattus norvegicus GN=Ogdhl PE=4 SV=1	Ogdhl	18.09	9.913	9	1.94832	0.320205	3.00182	0.240528	17.94	10.3	10	1.45353	0.358271	2.41323	0.109365	18.06	9.621	10	1.72765	0.113867	3.09232	0.0585632	18.47	10.69	11	1.83132	0.223361	3.33799	0.0212572	1.74021	0.211307	2.96134	0.392039
tr|D3ZRC4|D3ZRC4_RAT	Protein Pnpla8 OS=Rattus norvegicus GN=Pnpla8 PE=4 SV=1	Pnpla8	30.44	32.09	16	1.06028	0.783534	1.38289	0.00957231	31.7	33.63	17	1.00021	0.998341	1.46711	0.00109243	40.68	43.3	21	1.02151	0.856427	1.17869	0.477495	35.94	36.47	18	1.18281	0.232038	1.33682	0.348482	1.06621	0.0816176	1.34138	0.121135
tr|D3ZRH1|D3ZRH1_RAT	Protein Oxa1l OS=Rattus norvegicus GN=Oxa1l PE=3 SV=1	Oxa1l	5.96	10.16	4	1.05133	0.962962	1.16428	0.888234	10.32	14.78	6	0.936655	0.941427	1.15422	0.870212	7.56	10.85	4	0.996	0.988233	0.903936	0.66603	8.22	13.16	5	0.987774	0.979883	1.06413	0.94768	0.992939	0.0469503	1.07164	0.120528
tr|D3ZS16|D3ZS16_RAT	Protein Slc37a2 OS=Rattus norvegicus GN=Slc37a2 PE=4 SV=1	Slc37a2	6	7.312	3	0.972311	0.779317	0.622985	0.139619	5.94	7.312	3	0.847155	0.814761	0.689108	0.10402	4	4.545	2	0.643459	0.141775	0.893193	0.461119	3.86	4.545	2	0.635584	0.814762	0.992792	0.942488	0.774627	0.164192	0.79952	0.172708
tr|D3ZS58|D3ZS58_RAT	NADH dehydrogenase [ubiquinone] 1 alpha subcomplex subunit 2 OS=Rattus norvegicus GN=Ndufa2 PE=4 SV=1	Ndufa2	10.01	36.08	5	1.09802	0.896652	1.79379	0.347007	9.34	36.08	5	1.05413	0.942734	1.66836	0.415494	7.2	36.08	5	1.0152	0.984356	1.10013	0.905026	8.21	36.08	5	1.03167	0.971645	1.12156	0.895393	1.04976	0.0359134	1.42096	0.361838
tr|D3ZSA9|D3ZSA9_RAT	Protein Nomo1 OS=Rattus norvegicus GN=Nomo1 PE=4 SV=1	Nomo1	11.08	7.825	6	0.709188	0.000463244	1.03585	0.885997	10.46	6.013	5	0.746013	0.109965	0.814484	0.231475	14.75	9.308	8	0.745796	0.0330916	1.19184	0.402503	16.76	9.226	8	0.811123	0.0721629	1.26222	0.285618	0.75303	0.0424205	1.0761	0.198412
tr|D3ZSD8|D3ZSD8_RAT	Protein Tmem143 OS=Rattus norvegicus GN=Tmem143 PE=4 SV=1	Tmem143	4.01	6.332	2	0.742447	0.639548	1.57292	0.138829	4.11	6.332	2	1.06361	0.82797	1.53613	0.0866426	10.97	14.63	6	1.16231	0.683543	1.50229	0.371236	6.25	9.17	4	1.55086	0.150331	2.18249	0.0590181	1.12981	0.333055	1.69846	0.323973
tr|D3ZSN7|D3ZSN7_RAT	Protein Slc25a44 OS=Rattus norvegicus GN=Slc25a44 PE=3 SV=1	Slc25a44	4.25	8.012	2	0.351146	0.435413	1.95872	0.5086	4.31	8.012	2	0.465477	0.608744	1.16777	0.361241	4.28	8.012	2	0.336375	0.418129	1.16309	0.723006	4.27	8.012	2	0.543565	0.3983	1.48444	0.403588	0.424141	0.0983225	1.4435	0.374961
tr|D3ZSY4|D3ZSY4_RAT	Eosinophil peroxidase (Predicted) OS=Rattus norvegicus GN=Epx PE=4 SV=1	Epx	6.38	6.014	4	1.01778	0.96388	1.13605	0.697566	10.86	11.19	6	1.04238	0.905611	1.25805	0.475194	11.88	12.03	6	0.552158	0.278998	1.27753	0.724705	8.77	8.531	5	0.760994	0.474687	1.39483	0.725197	0.843328	0.232102	1.26661	0.105956
tr|D3ZT71|D3ZT71_RAT	BCL2-like 13 (Apoptosis facilitator) (Predicted) OS=Rattus norvegicus GN=Bcl2l13 PE=4 SV=2	Bcl2l13	6.73	20.1	4	0.949231	0.804986	1.45029	0.832669	4.04	13.07	2	1.42186	0.856983	4.6978	0.397023	7.64	24.12	5	0.972457	0.937473	1.34626	0.581	6.52	24.12	4	0.707824	0.0185092	0.866102	0.145021	1.01284	0.297777	2.09011	1.75698
tr|D3ZT90|D3ZT90_RAT	Glutaryl-Coenzyme A dehydrogenase (Predicted) OS=Rattus norvegicus GN=Gcdh PE=3 SV=1	Gcdh	27.39	43.18	13	0.867219	0.42156	0.661165	0.373721	27.19	44.52	15	0.927524	0.572224	0.833541	0.43795	26.19	43.18	13	0.759785	0.118213	0.557292	1.56529e-05	25.54	43.18	13	0.675055	0.257227	0.423796	0.0799076	0.807395	0.112235	0.618949	0.172934
tr|D3ZTP0|D3ZTP0_RAT	Protein Aldh1l2 OS=Rattus norvegicus GN=Aldh1l2 PE=3 SV=2	Aldh1l2	77.65	46.45	38	1.02015	0.75971	1.47964	0.00124	79.96	48.28	40	0.979135	0.831211	1.53044	0.00882993	80.01	48.17	40	0.969269	0.690948	1.27753	0.0653588	87.37	50.32	44	0.953572	0.608389	1.34361	0.000456272	0.980532	0.0284331	1.4078	0.117321
tr|D3ZTR5|D3ZTR5_RAT	Protein Zbed5 OS=Rattus norvegicus GN=Zbed5 PE=4 SV=1	Zbed5	6.01	5.02	3	0.565209	0.0447443	0.302497	0.00861994	6.03	5.02	3	0.554498	0.00755159	0.313696	0.0313254	7.96	6.341	4	1.4361	0.696391	0.286848	0.00087211	8	6.341	4	1.78749	0.577833	0.258738	0.0057642	1.08583	0.624067	0.290445	0.0238336
tr|D3ZUF9|D3ZUF9_RAT	Pitrilysin metallepetidase 1 (Predicted) OS=Rattus norvegicus GN=Pitrm1 PE=3 SV=1	Pitrm1	44.93	30.82	21	0.876683	0.268187	0.846312	0.267054	42.04	29.25	20	0.957702	0.653895	0.94	0.680149	46.7	35.01	23	0.823957	0.00608987	0.812133	0.633128	44.87	32.6	22	0.771964	0.440824	0.861163	0.796605	0.857576	0.0792671	0.864902	0.0541109
tr|D3ZUM4|D3ZUM4_RAT	Beta-galactosidase OS=Rattus norvegicus GN=Glb1 PE=1 SV=1	Glb1	11.35	13.45	6	0.996387	0.992691	0.723055	0.0528986	5.88	7.573	4	1.33181	0.100529	0.688145	0.0135093	8.36	8.655	4	1.13834	0.133299	1.26345	0.083403	6.28	5.255	3	0.663426	0.531776	1.10482	0.93372	1.03249	0.281843	0.944866	0.284127
tr|D3ZUX5|D3ZUX5_RAT	Coiled-coil-helix-coiled-coil-helix domain containing 3 (Predicted), isoform CRA_a OS=Rattus norvegicus GN=Chchd3 PE=4 SV=1	Chchd3	16.34	32.6	9	0.732487	0.00198714	0.792703	0.330891	15.17	36.12	8	0.72976	0.000443502	0.80301	0.284212	16.23	34.36	9	0.698325	0.0219667	1.00288	0.990616	16.53	38.33	10	0.528361	0.0224168	0.762843	0.474817	0.672233	0.0971593	0.84036	0.109681
tr|D3ZUX7|D3ZUX7_RAT	Protein Acsf3 OS=Rattus norvegicus GN=Acsf3 PE=4 SV=1	Acsf3	12.59	16.64	7	0.975118	0.835595	0.569162	0.00162996	11.29	16.64	7	0.877402	0.703909	0.606166	0.000110862	21.54	26.07	11	0.980337	0.915931	0.977202	0.906717	23.52	33.1	12	0.951535	0.797969	0.685318	0.546022	0.946098	0.0474802	0.709462	0.184952
tr|D3ZUY0|D3ZUY0_RAT	Protein Rdh14 OS=Rattus norvegicus GN=Rdh14 PE=3 SV=1	Rdh14	6.04	17.66	3	0.863112	0.501214	1.15584	0.22189	7.33	19.46	4	1.08704	0.945758	1.25634	0.91507	14.16	33.83	7	1.04224	0.820619	1.25574	0.284102	13.85	34.13	7	1.28499	0.649184	1.25227	0.760716	1.06935	0.173286	1.23005	0.0495044
tr|D3ZVL1|D3ZVL1_RAT	Protein LOC100912115 OS=Rattus norvegicus GN=LOC100912115 PE=4 SV=2	LOC100912115	8.44	6.848	4	0.605837	0.603944	0.592159	0.70687	5.86	5.297	3	0.188089	0.429871	0.299556	0.723047	9.37	8.269	5	0.261024	0.456392	0.240959	0.483004	7.03	8.14	4	0.532003	0.809988	0.171749	0.433389	0.396738	0.203282	0.326106	0.184901
tr|D3ZVN7|D3ZVN7_RAT	Orexin OS=Rattus norvegicus GN=Ppox PE=4 SV=1	Ppox	26.1	42.35	13	0.829064	0.125822	1.0305	0.825238	24.3	39.83	12	0.890274	0.611447	0.989252	0.927639	29.26	50.31	15	1.08288	0.768733	1.13758	0.648672	26.08	43.19	13	1.00983	0.962481	0.95121	0.862672	0.953011	0.11459	1.02714	0.0804351
tr|D3ZVS2|D3ZVS2_RAT	L-2-hydroxyglutarate dehydrogenase (Predicted) OS=Rattus norvegicus GN=L2hgdh PE=4 SV=1	L2hgdh	39.46	47.73	20	1.28464	0.316116	1.35509	0.226507	34.67	43.63	18	1.04998	0.37382	1.20648	0.233194	32.35	38.23	15	1.27771	0.00211544	1.1377	0.401162	37.17	48.6	20	1.40861	0.107602	1.12646	0.473752	1.25524	0.149468	1.20643	0.105229
tr|D3ZX69|D3ZX69_RAT	39S ribosomal protein L10, mitochondrial OS=Rattus norvegicus GN=Mrpl10 PE=3 SV=1	Mrpl10	7.4	27.1	4	1.11581	0.9542	1.40749	0.47703	5.72	28.24	4	1.14314	0.321879	1.30699	0.138461	8.65	37.4	5	1.00218	0.99863	1.07051	0.956953	5.24	23.66	3	1.20878	0.485434	1.23715	0.291169	1.11748	0.0862009	1.25554	0.141787
tr|D3ZXF9|D3ZXF9_RAT	Protein Mrpl12 OS=Rattus norvegicus GN=Mrpl12 PE=3 SV=1	Mrpl12	5.79	9.783	3	1.92031	0.627862	2.15025	0.548846	6.2	9.783	3	1.47247	0.396623	1.37794	0.172946	6.52	13.41	4	1.24467	0.282428	1.87987	0.0360263	8.02	13.77	4	1.20861	0.100945	2.02577	0.0293159	1.46152	0.32741	1.85846	0.338866
tr|D3ZXK4|D3ZXK4_RAT	Protein Abhd11 OS=Rattus norvegicus GN=Abhd11 PE=4 SV=1	Abhd11	7.52	15.64	4	1.3457	0.77121	0.988002	0.991319	8.92	20.52	5	1.3808	0.756864	1.01496	0.989336	9.44	20.52	5	0.733195	0.772495	0.918893	0.665937	9.92	28.99	5	0.845454	0.883753	0.991404	0.979559	1.07629	0.334816	0.978313	0.041387
tr|D3ZXY4|D3ZXY4_RAT	Protein Aldh8a1 OS=Rattus norvegicus GN=Aldh8a1 PE=3 SV=2	Aldh8a1	9.63	16.43	5	0.818443	0.924489	0.820984	0.613492	8.22	16.43	5	1.26786	0.0988993	0.67646	0.842581	8.35	14.78	4	0.522036	0.859628	1.84326	0.390358	11.97	21.97	8	1.82122	0.75461	1.63054	0.807421	1.10739	0.566107	1.24281	0.580104
tr|D3ZY44|D3ZY44_RAT	Protein Mrps2 OS=Rattus norvegicus GN=Mrps2 PE=3 SV=1	Mrps2	7.33	25.09	4	2.00796	0.631249	1.54404	0.827442	5.43	18.21	3	2.3766	0.718765	2.24175	0.720353	5.95	18.21	3	1.51475	0.708678	1.55481	0.68273	10.1	30.58	5	3.78223	0.364445	4.57323	0.262088	2.42038	0.974136	2.47846	1.43415
tr|D3ZYL4|D3ZYL4_RAT	Mitochondrial ribosomal protein L50 (Predicted) OS=Rattus norvegicus GN=Mrpl50 PE=4 SV=1	Mrpl50	3.04	16.35	2	0.885655	0.447662	1.07546	0.608746	3.2	20.75	2	0.603558	0.390227	1.01591	0.899979	6.03	23.27	3	0.508348	0.243036	1.04007	0.985996	4.25	16.35	3	0.591326	0.166101	0.836623	0.928439	0.647222	0.164486	0.992014	0.106441
tr|D3ZYM7|D3ZYM7_RAT	RCG44066 OS=Rattus norvegicus GN=Lyrm4 PE=4 SV=1	Lyrm4	3.29	28.57	2	0.716445	0.887353	2.78094	0.605669	3.04	28.57	2	0.844883	0.835022	1.9323	0.657594	8.62	58.24	5	0.835727	0.738728	0.938876	0.882074	4.62	46.15	4	0.914196	0.868676	0.958597	0.918762	0.827813	0.0820951	1.65268	0.883633
tr|D3ZYT2|D3ZYT2_RAT	Mitochondrial ribosomal protein S5 (Predicted) OS=Rattus norvegicus GN=Mrps5 PE=3 SV=1	Mrps5	8.47	19.21	5	1.24507	0.398996	1.33204	0.424221	5.23	13.43	4	0.957821	0.872348	1.15925	0.397409	9.35	19.21	6	1.39121	0.0610276	1.38791	0.371284	6.72	13.43	4	1.38999	0.0611467	1.17213	0.510371	1.24602	0.204018	1.26283	0.114585
tr|D3ZYX8|D3ZYX8_RAT	Cytochrome c oxidase subunit VIIa polypeptide 2 like (Predicted), isoform CRA_e OS=Rattus norvegicus GN=Cox7a2l PE=4 SV=1	Cox7a2l	4.1	20.83	2	1.03101	0.821841	2.57884	0.385744	3.96	20.83	2	1.13132	0.753558	3.93773	0.242392	5.43	28.33	3	1.11187	0.68794	2.48071	0.24849	3.17	20.83	2	1.03796	0.709846	3.40256	0.276821	1.07804	0.0509972	3.09996	0.69485
tr|D3ZZ20|D3ZZ20_RAT	Protein Afg3l1 OS=Rattus norvegicus GN=Afg3l1 PE=3 SV=2	Afg3l1	11.22	8.492	6	1.29491	0.680389	1.58977	0.448116	11.72	11.53	8	1.00761	0.986424	1.51656	0.562069	20.3	13.69	10	1.33921	0.463502	1.58071	0.324524	25.55	20.66	14	1.32769	0.360608	1.36694	0.807606	1.24236	0.157621	1.5135	0.102994
tr|D3ZZU4|D3ZZU4_RAT	Protein Tmem160 OS=Rattus norvegicus GN=Tmem160 PE=4 SV=1	Tmem160	3.04	12.77	2	0.69204	0.372328	1.21253	0.107935	3.92	12.77	2	0.848415	0.446623	1.39893	0.0750585	7.01	17.02	4	0.854287	0.939492	1.08629	0.577925	6.03	17.02	3	1.05171	0.881592	1.15603	0.275714	0.861612	0.14733	1.21345	0.134003
tr|D3ZZV1|D3ZZV1_RAT	Mitochondrial import inner membrane translocase subunit TIM16 OS=Rattus norvegicus GN=Pam16 PE=4 SV=1	Pam16	6.72	47.2	4	0.784028	0.392653	1.15624	0.539615	6.14	40.8	3	0.716935	0.819572	1.53412	0.0196533	6.93	47.2	4	0.958835	0.813572	1.07982	0.586227	6.91	47.2	4	0.954185	0.720968	1.04537	0.81715	0.853496	0.122078	1.20389	0.224977
tr|D4A040|D4A040_RAT	Protein Mrps11 OS=Rattus norvegicus GN=Mrps11 PE=3 SV=1	Mrps11	3.11	15.71	2	1.04869	0.73357	0.676597	0.917209	6.67	34.55	4	1.21221	0.146609	1.36405	0.303929	4.24	19.37	2	1.16976	0.362986	1.00213	0.995172	6.2	29.84	3	1.09023	0.609616	1.14569	0.737213	1.13022	0.0742316	1.04711	0.288368
tr|D4A0T0|D4A0T0_RAT	Protein Ndufb10 OS=Rattus norvegicus GN=Ndufb10 PE=4 SV=1	Ndufb10	20.08	56.25	10	0.73477	0.302731	0.890069	0.663546	22.06	56.82	11	0.682316	0.322957	0.6522	0.508442	22.05	56.82	11	1.05724	0.852665	0.897461	0.653814	23.73	65.34	12	1.04977	0.693031	0.932067	0.468264	0.881022	0.200333	0.84295	0.128477
tr|D4A132|D4A132_RAT	Protein Ugt2b10 OS=Rattus norvegicus GN=Ugt2b10 PE=3 SV=1	Ugt2b10	16.3	18.8	8	0.548778	0.656475	0.576247	0.140667	19.99	22.37	10	0.594728	0.0511198	0.658338	0.158832	18.83	28.38	11	1.03848	0.98093	1.0024	0.998796	19.09	21.24	10	0.618075	0.719072	0.688771	0.78983	0.700015	0.227472	0.731438	0.186786
tr|D4A133|D4A133_RAT	Protein Atp6v1a OS=Rattus norvegicus GN=Atp6v1a PE=3 SV=1	Atp6v1a	13.32	17.18	7	2.05139	3.88886e-05	1.22745	0.208776	12.35	15.72	6	1.83166	0.000269082	1.06777	0.67453	23.38	26.74	12	1.54245	0.00879162	2.01582	0.000789322	21	26.42	11	1.30411	0.200632	1.8273	0.00929915	1.6824	0.327171	1.53459	0.458082
tr|D4A147|D4A147_RAT	Protein Ugt2a3 OS=Rattus norvegicus GN=Ugt2a3 PE=3 SV=2	Ugt2a3	6.37	8.168	4	0.740482	0.435705	0.840748	0.547556	5.4	7.506	4	1.06466	0.751941	1.07532	0.773167	6.04	6.623	3	0.851627	0.350194	0.92842	0.61297	8.21	8.168	4	0.854287	0.309101	1.02738	0.857259	0.877764	0.135414	0.967967	0.104569
tr|D4A1G4|D4A1G4_RAT	Cytochrome b5 OS=Rattus norvegicus GN=Cyb5a PE=3 SV=1	Cyb5a	10	64	5	0.669459	0.00497056	0.624951	0.00280432	10	64	5	0.675791	0.00490942	0.634393	0.00387485	10	64	5	0.710128	0.0100595	0.497108	0.330723	10	64	5	0.721474	0.0084683	0.540866	0.489197	0.694213	0.0254859	0.574329	0.0664657
tr|D4A1J6|D4A1J6_RAT	Protein Ankfy1 (Fragment) OS=Rattus norvegicus GN=Ankfy1 PE=4 SV=2	Ankfy1	7.83	4.534	4	1.09925	0.282903	1.10656	0.598859	6.84	5.731	4	1.29715	0.509077	0.814487	0.889706	5.36	4.192	4	2.40268	0.674903	0.909246	0.967169	3.18	2.652	2	0.658186	0.175714	0.0117281	0.0142186	1.36432	0.741976	0.710505	0.481476
tr|D4A1W8|D4A1W8_RAT	Microsomal triglyceride transfer protein OS=Rattus norvegicus GN=Mttp PE=4 SV=1	Mttp	43.74	29.46	23	0.654189	0.000111854	0.756022	0.216092	37.27	23.21	19	0.679598	0.0454537	0.74198	0.0798613	50.94	30.58	25	0.675305	0.00548076	0.872344	0.177705	53.2	31.36	27	0.697085	0.0896287	0.899312	0.591605	0.676544	0.0176306	0.817415	0.0799667
tr|D4A264|D4A264_RAT	Protein Zadh2 OS=Rattus norvegicus GN=Zadh2 PE=4 SV=2	Zadh2	14.06	21.49	7	0.817146	0.429321	0.720677	0.00295921	16.89	29.71	9	0.894376	0.684043	0.764522	0.0106105	14.53	27.59	9	0.636871	7.38242e-05	0.652803	0.0077512	13.06	25.2	8	0.631953	6.12468e-05	0.67289	0.0448862	0.745086	0.131643	0.702723	0.0500781
tr|D4A2K1|D4A2K1_RAT	Protein Hoga1 OS=Rattus norvegicus GN=Hoga1 PE=3 SV=1	Hoga1	21.94	38.01	11	0.855022	0.0227547	0.61742	0.000183567	23.15	40.19	14	0.823912	0.00694819	0.594978	1.09444e-05	26.66	38.01	14	0.538898	3.85068e-06	0.535911	3.58754e-06	25.79	40.19	14	0.534323	1.75705e-05	0.545741	2.09204e-05	0.688039	0.175325	0.573513	0.0390459
tr|D4A2Z6|D4A2Z6_RAT	Protein Sec63 OS=Rattus norvegicus GN=Sec63 PE=4 SV=1	Sec63	9.29	10.73	5	0.888073	0.916451	0.959378	0.98168	6.68	8.666	4	0.812439	0.89425	0.621403	0.871458	8.61	7.978	5	0.656385	0.133038	0.83829	0.5654	10.14	11	7	0.642682	0.225575	0.707408	0.252357	0.749895	0.120061	0.78162	0.148309
tr|D4A305|D4A305_RAT	Coiled-coil domain containing 58 (Predicted), isoform CRA_c OS=Rattus norvegicus GN=Ccdc58 PE=1 SV=1	Ccdc58	6.37	29.17	4	0.773835	0.0166	1.14322	0.633856	7.56	29.17	4	0.778739	0.029247	1.23551	0.50911	6.81	27.78	4	0.845325	0.0682466	0.918134	0.738754	5.95	20.14	3	1.02986	0.824877	1.16637	0.328572	0.85694	0.119804	1.11581	0.137491
tr|D4A3E8|D4A3E8_RAT	Mitochondrial ribosomal protein S27 (Predicted), isoform CRA_b OS=Rattus norvegicus GN=Mrps27 PE=4 SV=1	Mrps27	13.53	20.48	7	1.05551	0.648471	0.938044	0.858828	8.87	16.63	5	0.963817	0.835374	0.838901	0.858008	19.55	31.81	10	0.975762	0.85901	0.949428	0.818461	15.73	25.54	8	1.2226	0.300365	1.03515	0.835237	1.05442	0.11928	0.940382	0.0803482
tr|D4A3V2|D4A3V2_RAT	NADH dehydrogenase [ubiquinone] 1 alpha subcomplex subunit 6 OS=Rattus norvegicus GN=Ndufa6 PE=3 SV=1	Ndufa6	14	52.31	7	0.964767	0.627003	1.21405	0.32094	13.64	52.31	7	0.989568	0.883246	1.23896	0.193514	12.67	52.31	7	1.12799	0.125892	1.14276	0.466587	13.3	52.31	7	1.08085	0.455179	1.04557	0.825062	1.04079	0.0766199	1.16033	0.0866954
tr|D4A414|D4A414_RAT	COX15 homolog, cytochrome c oxidase assembly protein (Yeast), isoform CRA_a OS=Rattus norvegicus GN=Cox15 PE=3 SV=1	Cox15	13.04	22.22	7	0.845866	0.01772	1.1966	0.265339	10.8	18.84	6	0.907965	0.649796	1.36611	0.363823	13.27	24.4	7	0.987631	0.925761	1.07899	0.690565	13.54	26.81	8	0.92999	0.752256	0.955733	0.96676	0.917863	0.0585837	1.14936	0.174792
tr|D4A4L5|D4A4L5_RAT	Protein Isca2 OS=Rattus norvegicus GN=Isca2 PE=4 SV=1	Isca2	6.91	32.47	4	1.06505	0.882579	0.98581	0.962919	3.76	15.58	2	0.865656	0.771062	0.942318	0.772817	5.09	31.17	4	0.825868	0.295999	0.900204	0.524085	5.48	32.47	4	0.847157	0.504197	0.865444	0.339	0.900933	0.110613	0.923444	0.0521213
tr|D4A4Q4|D4A4Q4_RAT	Protein Ociad2 OS=Rattus norvegicus GN=Ociad2 PE=4 SV=2	Ociad2	9.32	31.25	5	1.03894	0.607273	0.892229	0.869657	8.15	31.25	5	0.984439	0.831817	0.824808	0.758382	9.37	44.53	5	0.869219	0.107544	0.713665	0.605846	7.55	51.56	6	0.773713	0.809761	0.714077	0.672759	0.916578	0.118646	0.786195	0.0879315
tr|D4A4W6|D4A4W6_RAT	Protein Slirp OS=Rattus norvegicus GN=Slirp PE=4 SV=1	Slirp	2.95	21.62	2	1.08326	0.485188	1.12555	0.671016	8.08	44.14	4	1.08467	0.603552	1.1641	0.559676	9.82	45.05	5	1.08193	0.412744	0.99909	0.996507	8.22	44.14	4	1.08887	0.372684	0.970716	0.898401	1.08468	0.00300706	1.06487	0.0943783
tr|D4A565|D4A565_RAT	NADH dehydrogenase (Ubiquinone) 1 beta subcomplex, 5 (Predicted), isoform CRA_b OS=Rattus norvegicus GN=Ndufb5 PE=4 SV=1	Ndufb5	15.69	31.22	8	0.828968	0.136822	1.10304	0.450731	12.81	24.34	7	0.783982	0.174326	0.956753	0.758396	16.58	31.22	9	1.03005	0.823318	0.796487	0.332595	16.49	31.22	9	1.05755	0.638104	0.888484	0.592924	0.925137	0.1387	0.936191	0.129169
tr|D4A5L9|D4A5L9_RAT	Protein LOC679794 OS=Rattus norvegicus GN=LOC679794 PE=3 SV=1	LOC679794	18.45	52.38	10	0.838154	0.0222773	1.4055	0.00104938	18.74	59.05	11	0.828684	0.0178188	1.45252	0.000690197	23.38	60	13	1.46147	0.00402385	1.49672	0.0299991	22.08	54.29	13	1.45394	0.0040158	1.52018	0.00781158	1.14556	0.360467	1.46873	0.0506351
tr|D4A5Q9|D4A5Q9_RAT	Glycine decarboxylase (Predicted), isoform CRA_a OS=Rattus norvegicus GN=Gldc PE=4 SV=1	Gldc	55.52	41.18	26	1.42335	0.00682136	1.36638	0.0650527	55.33	41.4	28	1.55877	0.00181857	1.27435	0.285081	62.13	42.08	31	0.817953	0.207054	0.983081	0.901437	56.56	39.82	28	0.799766	0.176313	0.955836	0.738793	1.14996	0.397799	1.14491	0.206351
tr|D4A7D7|D4A7D7_RAT	Hexose-6-phosphate dehydrogenase (Glucose 1-dehydrogenase) (Predicted), isoform CRA_b OS=Rattus norvegicus GN=H6pd PE=4 SV=1	H6pd	12.58	9.285	6	1.1089	0.756385	1.37227	0.377195	11.73	10.54	6	0.85922	0.119559	1.06689	0.810924	15.35	14.18	8	0.805412	0.0062495	0.896596	0.412169	20.68	18.57	11	0.857159	0.032551	1.01068	0.971122	0.907672	0.136441	1.08661	0.203193
tr|D4A7L4|D4A7L4_RAT	NADH dehydrogenase (Ubiquinone) 1 beta subcomplex, 11 (Predicted) OS=Rattus norvegicus GN=Ndufb11 PE=4 SV=1	Ndufb11	12.03	46.36	6	1.09148	0.951959	1.17973	0.921412	12	46.36	6	1.00817	0.947196	0.996735	0.998456	12	46.36	6	1.08486	0.489589	0.93425	0.553658	12.02	46.36	6	1.11197	0.611102	1.0642	0.846878	1.07412	0.0454581	1.04373	0.105057
tr|D4A7X1|D4A7X1_RAT	Protein Mrps16 OS=Rattus norvegicus GN=Mrps16 PE=3 SV=1	Mrps16	2.48	24.44	2	0.985906	0.911836	1.24413	0.276883	3.18	24.44	2	0.975436	0.843112	0.991117	0.942828	4	24.44	2	1.06662	0.633479	0.561492	0.870193	4	24.44	2	1.82138	0.534925	0.953269	0.990228	1.21234	0.408071	0.937502	0.281974
tr|D4A830|D4A830_RAT	Protein Ppa2 OS=Rattus norvegicus GN=Ppa2 PE=4 SV=1	Ppa2	32.25	63.03	17	1.00891	0.835118	0.704453	0.000136766	36.5	66.97	19	1.05628	0.673312	0.766272	0.111624	37.06	63.94	18	0.624287	0.0199457	0.680196	0.303002	42.01	66.97	21	0.700092	0.0173264	0.700523	0.136495	0.847391	0.216943	0.712861	0.0371606
tr|D4A8P9|D4A8P9_RAT	Protein Iars2 OS=Rattus norvegicus GN=Iars2 PE=3 SV=2	Iars2	20.28	33.71	11	0.910715	0.678162	0.675056	0.00441288	17.67	31	9	0.941628	0.762646	0.747039	0.637597	19.43	34.16	10	0.661539	0.102246	0.6607	0.00137019	17.51	33.26	10	0.629236	0.196089	0.540925	0.447166	0.78578	0.163135	0.65593	0.0854705
tr|D4A8U5|D4A8U5_RAT	Dynamin-like 120 kDa protein, mitochondrial OS=Rattus norvegicus GN=Opa1 PE=3 SV=2	Opa1	46.3	28.11	22	0.996222	0.985431	1.0529	0.780057	42.72	27.91	21	0.931678	0.724685	0.882359	0.529362	53.92	33.83	27	0.874004	0.535459	1.02117	0.903155	54.81	32.05	26	0.959143	0.837951	1.02937	0.864685	0.940262	0.0514843	0.996449	0.0772404
tr|D4A904|D4A904_RAT	N-acetylglutamate synthase (Predicted), isoform CRA_a OS=Rattus norvegicus GN=Nags PE=4 SV=1	Nags	19.43	23.34	10	0.85204	0.450791	0.915859	0.605604	16.44	18.79	8	1.09179	0.580532	1.088	0.59453	19.46	23.72	10	0.796209	0.115339	0.815678	0.1331	21.16	26.19	11	0.74961	0.0610608	0.933718	0.685119	0.872413	0.15213	0.938313	0.112502
tr|D4A994|D4A994_RAT	Protein Emc1 OS=Rattus norvegicus GN=Emc1 PE=4 SV=1	Emc1	6.36	4.129	3	1.00559	0.986655	0.717347	0.8068	7.73	6.949	5	1.05553	0.903246	0.637563	0.737249	8.33	6.143	4	1.48611	0.250254	0.770387	0.855875	8.89	7.049	5	1.05883	0.84718	0.90496	0.345995	1.15152	0.22439	0.757564	0.11241
tr|D4A9Z6|D4A9Z6_RAT	Mitochondrial ribosomal protein S35 (Predicted) OS=Rattus norvegicus GN=Mrps35 PE=4 SV=1	Mrps35	11.41	31.56	6	1.80056	0.506017	1.47642	0.646127	13.74	36.25	8	0.925725	0.720452	0.913638	0.949779	17.51	45	10	1.06385	0.674998	1.02785	0.880303	15.49	40.31	8	0.982017	0.898384	1.00279	0.992061	1.19304	0.408966	1.10517	0.252305
tr|D4AB01|D4AB01_RAT	Histidine triad nucleotide binding protein 2 (Predicted), isoform CRA_a OS=Rattus norvegicus GN=Hint2 PE=4 SV=1	Hint2	10	47.85	5	0.910573	0.234665	0.706483	0.00649534	9.48	47.85	5	0.913696	0.360045	0.725917	0.0105888	10	47.85	5	1.09423	0.834445	0.834122	0.119446	9.52	47.85	5	1.03399	0.941084	0.821463	0.701999	0.988123	0.0911349	0.771996	0.0651202
tr|D4ABI7|D4ABI7_RAT	Protein LOC100365676 OS=Rattus norvegicus GN=LOC100365676 PE=4 SV=2	LOC100365676	7.56	15.75	5	0.554646	0.0765056	0.572866	0.530235	8.05	17.96	6	0.664799	0.00412716	0.644942	0.020516	7.78	17.96	6	0.653435	0.000837686	0.815636	0.0784034	7.55	12.71	5	0.633177	0.0132928	0.8222	0.216499	0.626514	0.0496654	0.713911	0.1248
tr|D4ABM1|D4ABM1_RAT	Cytochrome P450 2C7 OS=Rattus norvegicus GN=Cyp2c7 PE=3 SV=2	Cyp2c7	48.25	39.59	25	0.658434	0.0987235	0.722948	0.128819	51.99	39.59	25	0.667344	0.0174003	0.7476	0.153732	56.45	51.43	27	0.678811	0.000207129	0.882958	0.346123	57.37	56.73	27	0.798691	0.0574616	0.976439	0.89344	0.70082	0.0657783	0.832486	0.118988
tr|D4ABM5|D4ABM5_RAT	Mitochondrial ribosomal protein S34 (Predicted), isoform CRA_a OS=Rattus norvegicus GN=Mrps34 PE=4 SV=1	Mrps34	8.26	20.64	4	0.757755	0.165153	1.01003	0.980185	5.27	16.97	3	0.80544	0.0719033	1.24538	0.622938	11.69	32.11	6	0.981661	0.806312	1.0425	0.801722	14.3	36.24	8	0.799869	0.80869	0.935615	0.940734	0.836181	0.0992954	1.05838	0.13245
tr|D4ACA5|D4ACA5_RAT	Protein LOC100911130 OS=Rattus norvegicus GN=LOC100911130 PE=4 SV=1	LOC100911130	4	17.44	2	0.871121	0.444495	1.1301	0.563978	3.37	17.44	2	0.892195	0.727618	1.18061	0.551858	5.61	30.23	3	1.27715	0.308298	1.34547	0.362169	4.14	21.51	2	1.54193	0.211167	0.918193	0.966249	1.1456	0.323491	1.14359	0.176173
tr|D4ACG2|D4ACG2_RAT	IlvB (Bacterial acetolactate synthase)-like (Predicted), isoform CRA_c OS=Rattus norvegicus GN=Ilvbl PE=3 SV=1	Ilvbl	3.4	7.589	3	0.678583	0.0467806	0.722536	0.0662686	3.67	5.655	2	0.709361	0.182486	1.0908	0.909274	8.76	12.5	5	0.663273	0.197876	0.593396	0.840346	5	8.631	3	0.675214	0.125882	0.717659	0.212107	0.681608	0.0196335	0.781097	0.214942
tr|D4ADC3|D4ADC3_RAT	Protein Mgst2 OS=Rattus norvegicus GN=Mgst2 PE=4 SV=2	Mgst2	5.8	25.17	3	0.555269	0.108512	0.337704	0.389079	4.9	25.17	3	0.605706	0.200356	0.459251	0.681642	5.21	25.17	3	1.07033	0.793414	0.421934	0.144118	4.06	25.17	3	0.844961	0.175511	0.402207	0.100472	0.769067	0.237288	0.405274	0.0508796
tr|D4ADD7|D4ADD7_RAT	Glutaredoxin 5 homolog (S. cerevisiae) (Predicted), isoform CRA_b OS=Rattus norvegicus GN=Glrx5 PE=4 SV=1	Glrx5	6.36	29.61	3	1.04114	0.711014	0.62031	0.0112813	7.27	34.87	4	0.793224	0.750502	0.580692	0.00702173	6.43	29.61	3	0.623328	0.00927004	0.647173	0.0320088	7.22	34.87	4	0.63595	0.00989597	0.613486	0.00824118	0.773411	0.194502	0.615415	0.027337
tr|D4ADG2|D4ADG2_RAT	Protein Iba57 OS=Rattus norvegicus GN=Iba57 PE=3 SV=1	Iba57	14.86	47.21	10	0.966458	0.666848	0.77151	0.0366101	17.82	49.72	9	0.939999	0.405309	0.798775	0.0278706	15.96	40.5	8	0.897245	0.225542	0.829934	0.0789539	18	49.72	9	0.818395	0.0837651	0.849127	0.241628	0.905524	0.0647085	0.812336	0.0342246
tr|D4ADS4|D4ADS4_RAT	Protein Mgst3 OS=Rattus norvegicus GN=Mgst3 PE=4 SV=1	Mgst3	10	34.21	5	1.21192	0.15289	1.37486	0.0650524	10	34.21	5	1.17251	0.250264	1.3643	0.0666585	10	34.21	6	1.89907	0.0257422	1.3851	0.151985	10	34.21	5	2.02133	0.419466	1.11595	0.786267	1.57621	0.446488	1.31005	0.129679
tr|D4AE06|D4AE06_RAT	Peptidyl-prolyl cis-trans isomerase (Fragment) OS=Rattus norvegicus GN=Fkbp15 PE=4 SV=2	Fkbp15	4.07	2.423	2	1.22356	0.508881	1.06413	0.890272	4.01	2.423	2	0.679917	0.425967	0.766824	0.0811933	4.01	2.423	2	0.425804	0.271715	0.520953	0.448312	4.02	2.423	2	0.458513	0.142971	0.588084	0.213993	0.696948	0.368772	0.734999	0.242722
tr|D4AE56|D4AE56_RAT	Prostaglandin E synthase 2 (Predicted), isoform CRA_b OS=Rattus norvegicus GN=Ptges2 PE=3 SV=1	Ptges2	18.97	34.11	9	1.38643	0.341224	1.38963	0.673002	13.77	30.73	8	1.60283	0.348614	1.36086	0.171876	25.38	50.26	14	1.34861	0.534577	1.19055	0.58463	22.06	39.32	13	1.35692	0.750751	1.01117	0.993529	1.4237	0.120518	1.23805	0.174919
tr|E9PTI1|E9PTI1_RAT	Protein Atp6v1h OS=Rattus norvegicus GN=Atp6v1h PE=4 SV=1	Atp6v1h	6.83	9.297	3	2.67951	0.438356	1.73651	0.69274	12.47	23.13	7	2.72435	0.465126	1.69618	0.730232	10.69	13.38	5	1.60778	0.6819	2.19874	0.73025	10.28	17.01	5	1.64359	0.152815	2.50229	0.275795	2.16381	0.621813	2.03343	0.386893
tr|E9PU34|E9PU34_RAT	Protein Rmnd1 OS=Rattus norvegicus GN=Rmnd1 PE=4 SV=2	Rmnd1	24	29.56	12	0.781745	0.385952	0.959206	0.914614	22	29.56	12	0.718715	0.329946	0.934402	0.878257	24.38	30.89	13	1.18975	0.377587	1.00713	0.979398	21.97	27.33	11	1.1435	0.349583	1.0489	0.890649	0.958429	0.242517	0.98741	0.0509088
tr|F1LLX8|F1LLX8_RAT	Lysosome-associated membrane glycoprotein 2 OS=Rattus norvegicus GN=Lamp2 PE=4 SV=1	Lamp2	6.99	13.38	5	1.14803	0.110153	0.906942	0.442353	6.34	13.38	5	1.03216	0.709536	0.902227	0.513634	5.66	11.44	4	0.777794	0.0558407	0.973343	0.797072	6.43	13.38	5	0.897251	0.810074	1.15085	0.735602	0.963808	0.160873	0.98334	0.116296
tr|F1LM19|F1LM19_RAT	Alpha-2-HS-glycoprotein OS=Rattus norvegicus GN=Ahsg PE=4 SV=2	Ahsg	3.77	8.832	2	1.49642	0.422814	0.872164	0.407179	6.32	15.1	3	1.42829	0.171507	0.682563	0.849369	6.11	14.81	3	1.0859	0.780774	1.19646	0.242551	5.51	18.52	4	1.04855	0.877234	0.920722	0.9535	1.26479	0.230323	0.917978	0.212194
tr|F1LM47|F1LM47_RAT	Protein Sucla2 OS=Rattus norvegicus GN=Sucla2 PE=3 SV=1	Sucla2	38.49	49.25	20	1.0792	0.450199	0.985109	0.872958	35.47	43.01	18	1.0904	0.314082	1.0224	0.792373	40.58	49.46	19	0.97314	0.902647	1.05159	0.753483	35.94	46.67	18	0.97143	0.88523	1.06176	0.401135	1.02854	0.0651231	1.03021	0.0343875
tr|F1LMZ4|F1LMZ4_RAT	Ribosome-releasing factor 2, mitochondrial OS=Rattus norvegicus GN=Gfm2 PE=4 SV=2	Gfm2	4.3	5.135	3	0.964273	0.784653	1.38204	0.646831	4.06	3.979	2	1.50663	0.834252	1.8924	0.734001	5.59	5.392	3	0.662149	0.0108123	0.909171	0.721509	8.16	7.06	4	0.688995	0.0115778	0.86083	0.39961	0.955512	0.391962	1.26111	0.482089
tr|F1LN18|F1LN18_RAT	Hypoxia up-regulated protein 1 OS=Rattus norvegicus GN=Hyou1 PE=3 SV=1	Hyou1	16.52	13.31	9	0.662144	0.0175317	0.716416	0.0180397	17.37	13.81	9	0.693273	0.0514722	0.801119	0.369614	25.06	22.02	14	0.809829	0.128908	0.853759	0.284635	20.41	17.02	11	0.976303	0.93248	0.955535	0.697622	0.785387	0.142268	0.831707	0.100079
tr|F1LN61|F1LN61_RAT	Uncharacterized protein OS=Rattus norvegicus PE=4 SV=2		10.26	19.05	6	1.02452	0.962768	1.03007	0.956814	6.34	19.05	5	1.08964	0.813033	0.365986	0.764632	13.46	34.23	8	2.24494	0.0452122	1.08117	0.8043	11.24	22.62	6	2.93088	0.413399	1.16684	0.925963	1.8225	0.92751	0.911019	0.367711
tr|F1LN63|F1LN63_RAT	Protein Tlr3 OS=Rattus norvegicus GN=Tlr3 PE=4 SV=1	Tlr3	9.24	6.63	5	1.53593	0.806006	0.379367	0.595202	8.93	5.525	5	1.90409	0.514662	1.69963	0.633366	9.63	6.63	5	2.61113	0.124351	3.50493	0.0908272	15.2	11.38	8	4.90864	0.0641494	4.59594	0.112308	2.73995	1.51307	2.54497	1.87372
tr|F1LN92|F1LN92_RAT	Protein Afg3l2 OS=Rattus norvegicus GN=Afg3l2 PE=3 SV=1	Afg3l2	43.44	32.17	21	0.927752	0.802324	1.14529	0.689792	49.24	38.03	25	1.10151	0.254568	1.11035	0.742256	54.01	38.28	27	1.26849	0.0790666	1.09887	0.75479	52.97	36.03	26	1.31966	0.00955913	1.13758	0.664795	1.15435	0.177478	1.12302	0.0219984
tr|F1LND7|F1LND7_RAT	Farnesyl pyrophosphate synthase OS=Rattus norvegicus GN=Fdps PE=3 SV=2	Fdps	20.77	32.01	11	0.592598	0.0736587	0.686839	0.118454	18.21	29.46	9	0.746796	0.183634	0.741915	0.25667	12.74	26.63	7	0.726221	0.249389	0.53095	0.0246664	15.17	28.33	8	0.669387	0.0910363	0.519404	0.0864784	0.68375	0.0690255	0.619777	0.111624
tr|F1LNF7|F1LNF7_RAT	Isocitrate dehydrogenase [NAD] subunit alpha, mitochondrial OS=Rattus norvegicus GN=Idh3a PE=3 SV=1	Idh3a	23.81	41.8	12	0.80965	0.557548	0.679927	0.0308465	23.35	41.8	12	0.803376	0.106211	0.783638	0.253454	24.68	39.62	12	0.713113	0.291189	0.758304	0.690294	27.74	42.9	14	0.688292	0.0736892	0.733139	0.572662	0.753608	0.0619777	0.738752	0.0443056
tr|F1LNW3|F1LNW3_RAT	Acyl-coenzyme A oxidase OS=Rattus norvegicus GN=Acox2 PE=1 SV=1	Acox2	52.14	46.26	26	0.980429	0.726825	1.77362	1.69546e-05	49.23	46.26	24	0.960876	0.425882	1.88697	0.0019237	52.56	46.4	27	0.916199	0.400812	0.770768	0.0102183	49.89	51.25	25	1.03763	0.501283	0.772733	0.215197	0.973785	0.0503443	1.30102	0.612901
tr|F1LP30|F1LP30_RAT	Methylcrotonoyl-CoA carboxylase subunit alpha, mitochondrial OS=Rattus norvegicus GN=Mccc1 PE=4 SV=1	Mccc1	60.03	53.43	31	0.745785	0.0503311	0.865689	0.0401361	59.81	55.38	32	0.752652	0.0382181	0.857319	0.000662704	67.63	62.52	35	0.916047	0.349264	0.842107	0.241038	63.24	59.3	32	0.93093	0.66507	0.894665	0.599927	0.836353	0.100837	0.864945	0.0220873
tr|F1LPG5|F1LPG5_RAT	Protein LOC688963 OS=Rattus norvegicus GN=LOC688963 PE=4 SV=1	LOC688963	6.49	45.74	4	0.583584	0.0694717	1.09142	0.696191	8.71	46.51	5	0.546714	0.0494627	0.895497	0.740044	12	46.51	6	0.763502	0.0136202	1.2433	0.155732	11.17	46.51	6	0.72901	0.016524	1.21861	0.174662	0.655703	0.106574	1.11221	0.159061
tr|F1LPQ6|F1LPQ6_RAT	Uncharacterized protein (Fragment) OS=Rattus norvegicus PE=4 SV=1		6.8	15.34	4	1.87174	0.619833	1.327	0.836685	5.24	10.8	3	1.06425	0.967237	1.07412	0.536374	4.52	12.5	3	0.607433	0.904573	1.34848	0.887823	4.18	10.23	2	0.77133	0.951247	1.54331	0.829364	1.07869	0.561454	1.32323	0.192478
tr|F1LPV8|F1LPV8_RAT	Protein Suclg2 OS=Rattus norvegicus GN=Suclg2 PE=3 SV=2	Suclg2	41.27	50.12	20	0.979182	0.77846	0.873689	0.0821209	43.01	51.97	22	0.99309	0.930188	0.901815	0.185682	43.3	51.97	22	0.845402	0.000934926	0.754142	0.0229288	42.92	50.12	22	0.827586	0.13483	0.76494	0.0300382	0.911315	0.0868872	0.823647	0.0750374
tr|F1LPW0|F1LPW0_RAT	Uncharacterized protein (Fragment) OS=Rattus norvegicus PE=4 SV=1		4.73	8.081	3	1.31419	0.0881496	1.22699	0.293478	3.91	4.848	2	1.28614	0.386205	1.02609	0.888904	5.19	9.495	4	0.922894	0.800813	0.649704	0.339052	3.07	5.455	2	0.667691	0.251473	1.85143	0.581994	1.04773	0.30976	1.18855	0.502537
tr|F1LQI1|F1LQI1_RAT	Hydroxyacyl glutathione hydrolase OS=Rattus norvegicus GN=Hagh PE=3 SV=2	Hagh	10.81	33.33	6	1.31051	0.19757	0.901304	0.205774	8.9	20.39	5	1.26402	0.183104	0.939995	0.447913	10.87	33.33	6	0.689565	0.398337	0.818378	0.0422689	11.05	33.98	6	0.781651	0.163864	0.782644	0.182856	1.01144	0.321271	0.86058	0.072618
tr|F1LQJ7|F1LQJ7_RAT	Protein Pck2 OS=Rattus norvegicus GN=Pck2 PE=3 SV=2	Pck2	27.29	29.95	14	0.969794	0.807193	0.779399	0.679824	24.83	24.8	13	1.01699	0.871981	0.92381	0.708588	27.22	29.49	13	0.680076	0.000356316	0.579158	0.131032	31.15	35.1	16	0.791526	0.26115	0.511234	0.228622	0.864598	0.156715	0.6984	0.188521
tr|F1LR13|F1LR13_RAT	Atlastin-3 OS=Rattus norvegicus GN=Atl3 PE=4 SV=2	Atl3	7.04	10.7	4	0.658765	0.0630196	0.628291	0.00723291	5.62	10.7	4	0.61583	0.0181673	0.714562	0.736656	12.26	23.25	7	0.806926	0.838504	0.608594	0.494561	10.74	20.3	6	0.849736	0.217392	0.647474	0.501557	0.732814	0.113037	0.64973	0.0460437
tr|F1LRE1|F1LRE1_RAT	Glutathione reductase OS=Rattus norvegicus GN=Gsr PE=4 SV=2	Gsr	9.88	17.56	5	1.01043	0.978828	0.735835	0.776756	12.09	25.37	6	0.978465	0.908583	0.894615	0.696226	16.05	30.49	8	0.765576	0.0733403	1.25823	0.56448	18.03	30.49	9	0.79228	0.0580342	0.887843	0.836202	0.886688	0.125587	0.94413	0.22186
tr|F1LRJ9|F1LRJ9_RAT	Uncharacterized protein (Fragment) OS=Rattus norvegicus GN=Selenbp1 PE=4 SV=1	Selenbp1	4.22	11.46	3	2.43062	0.571206	1.77441	0.702308	5.73	11.46	3	0.500183	0.667033	0.356105	0.463901	6.01	13.16	3	2.03084	0.304674	1.03917	0.929335	4.02	8.493	2	2.05673	0.0132692	0.949453	0.958449	1.75459	0.855989	1.02979	0.581623
tr|F1LRY5|F1LRY5_RAT	RCG45398 OS=Rattus norvegicus GN=Sardh PE=3 SV=2	Sardh	61.8	43.96	32	1.08	0.53694	0.849552	0.240001	61.19	43.53	32	1.09054	0.495295	0.859655	0.238256	69.42	56.69	36	0.678981	0.0268911	0.727612	0.0837046	71.06	54.08	39	0.668944	0.0143718	0.715188	0.0930024	0.879615	0.237542	0.788002	0.0771828
tr|F1LSN8|F1LSN8_RAT	Natural resistance-associated macrophage protein 1 OS=Rattus norvegicus GN=Slc11a1 PE=3 SV=1	Slc11a1	5.9	12.23	4	1.5241	0.825539	1.09177	0.966924	4.03	5.325	2	1.55997	0.821772	1.18382	0.93837	4.21	5.325	2	0.81885	0.884533	0.983867	0.991847	6.2	7.692	3	1.99858	0.153389	3.05758	0.159158	1.47537	0.487954	1.57926	0.98893
tr|F1LSP2|F1LSP2_RAT	Protein Acad10 OS=Rattus norvegicus GN=Acad10 PE=3 SV=2	Acad10	49.94	27.6	23	0.634956	0.00075868	0.576707	1.94197e-06	48.85	30.96	24	0.666744	0.0023012	0.607572	0.000254237	50.62	33.12	24	0.495889	3.75215e-05	0.504762	5.64948e-05	54.78	37.32	27	0.557015	0.000277407	0.526612	1.68001e-05	0.588651	0.0771327	0.553913	0.0467622
tr|F1LT13|F1LT13_RAT	Angel homolog 2 (Drosophila) (Predicted), isoform CRA_a OS=Rattus norvegicus GN=Angel2 PE=4 SV=2	Angel2	3.07	6.322	2	1.77825	0.362535	1.61326	0.822926	2.75	4.789	2	1.91242	0.354051	1.61027	0.863515	6.01	9.77	3	1.62599	0.216001	1.35564	0.903781	4.39	6.322	2	1.15399	0.723837	1.41627	0.853075	1.61767	0.33052	1.49886	0.132708
tr|F1LTB8|F1LTB8_RAT	Protein RGD1559459 OS=Rattus norvegicus GN=RGD1559459 PE=3 SV=2	RGD1559459	15.55	20	8	0.594296	0.0573815	0.402245	0.0463429	18.08	23.77	9	0.633268	0.083286	0.507104	0.0308161	22.87	36.04	12	0.804973	0.65902	0.717677	0.2739	19.07	26.79	11	0.738801	0.531027	0.659788	0.166283	0.692834	0.0965161	0.571703	0.143709
tr|F1LU71|F1LU71_RAT	AU RNA binding protein/enoyl-coenzyme A hydratase (Predicted), isoform CRA_a OS=Rattus norvegicus GN=Auh PE=3 SV=2	Auh	19.55	29.21	10	0.908297	0.120471	1.18054	0.00600508	19.32	30.79	10	0.953925	0.373656	1.1108	0.0637553	19.75	30.79	10	0.995014	0.976652	0.900551	0.884143	21.26	33.02	11	1.13544	0.313106	0.967715	0.932445	0.998169	0.0981304	1.0399	0.128368
tr|F1LVY9|F1LVY9_RAT	Protein Pdf OS=Rattus norvegicus GN=Pdf PE=3 SV=2	Pdf	8.89	22.94	5	0.785717	0.0167862	1.19993	0.123131	6.83	19.05	4	0.677488	0.107548	1.08686	0.228852	7.35	19.05	4	0.809443	0.41764	1.03654	0.626394	5.73	15.15	3	0.949732	0.832218	0.95919	0.966193	0.805595	0.111948	1.07063	0.100935
tr|F1LW74|F1LW74_RAT	Protein Iqgap2 OS=Rattus norvegicus GN=Iqgap2 PE=4 SV=2	Iqgap2	11.53	5.27	6	1.22727	0.650372	1.18096	0.787409	14.08	6.794	7	1.34734	0.0826342	1.40363	0.270834	13.37	6.984	8	1.22837	0.0454505	1.49398	0.139798	13.12	6.476	7	1.31165	0.131756	1.38982	0.0300752	1.27866	0.0604843	1.3671	0.132413
tr|F1LWG4|F1LWG4_RAT	NADH dehydrogenase (Ubiquinone) 1 alpha subcomplex, assembly factor 1 (Predicted), isoform CRA_a OS=Rattus norvegicus GN=Ndufaf1 PE=4 SV=2	Ndufaf1	9.24	16.77	5	0.978189	0.970848	1.77422	0.209249	7.73	16.46	4	0.817294	0.598741	1.72478	0.276389	9.35	19.21	5	1.31554	0.0407548	1.26353	0.102753	8.91	20.73	5	1.33819	0.0460488	1.55324	0.473143	1.1123	0.25648	1.57894	0.230614
tr|F1LX07|F1LX07_RAT	Protein Slc25a12 (Fragment) OS=Rattus norvegicus GN=Slc25a12 PE=3 SV=2	Slc25a12	35.51	33.19	18	0.987754	0.983975	1.06723	0.940927	39.03	37.19	19	0.953459	0.84778	1.15321	0.544227	41	45.63	22	1.29624	0.20233	1.45046	0.0978194	41.34	45.19	22	1.15109	0.590444	1.60523	0.0775679	1.09713	0.158282	1.31903	0.251718
tr|F1LXA0|F1LXA0_RAT	NADH dehydrogenase (Ubiquinone) 1 alpha subcomplex, 12 (Predicted), isoform CRA_b OS=Rattus norvegicus GN=Ndufa12 PE=4 SV=2	Ndufa12	12.71	50.34	7	0.904972	0.46343	1.02039	0.895874	10.9	49.66	6	0.916265	0.465763	1.05963	0.642539	13.74	50.34	7	1.07539	0.744062	0.967555	0.916233	13.81	50.34	7	1.09475	0.659601	0.964037	0.896826	0.997846	0.101136	1.0029	0.0457668
tr|F1LZW6|F1LZW6_RAT	Protein Slc25a13 (Fragment) OS=Rattus norvegicus GN=Slc25a13 PE=3 SV=1	Slc25a13	64.2	61.04	32	0.925277	0.267289	1.25545	1.11024e-05	62.79	58.22	34	0.917052	0.263334	1.22173	2.73037e-06	69.31	65.48	40	1.0726	0.801083	1.11807	0.0303788	69.43	63.7	35	0.961813	0.744381	1.09829	0.302825	0.969184	0.0716328	1.17338	0.0769654
tr|F1LZZ6|F1LZZ6_RAT	Stabilin-2 OS=Rattus norvegicus GN=Stab2 PE=4 SV=2	Stab2	6.11	1.899	3	2.10549	0.379871	1.067	0.912922	5.54	1.899	3	2.98012	0.272676	0.654192	0.910198	7.59	3.205	5	1.18176	0.763835	0.977287	0.989805	5.07	2.137	4	3.15217	0.0501699	1.58758	0.0210332	2.35488	0.906459	1.07152	0.387034
tr|F1M067|F1M067_RAT	Protein Slc26a11 OS=Rattus norvegicus GN=Slc26a11 PE=4 SV=2	Slc26a11	4.89	8.277	3	1.72359	0.08451	2.72094	0.234578	3.87	6.588	2	1.13926	0.681919	1.08966	0.85494	5.36	7.939	3	0.704567	0.246672	0.976874	0.852351	6.13	7.939	3	0.863001	0.445226	0.922011	0.968157	1.1076	0.448224	1.42737	0.865196
tr|F1M1W1|F1M1W1_RAT	Protein Acsm1 OS=Rattus norvegicus GN=Acsm1 PE=4 SV=2	Acsm1	22.49	37.93	14	1.03115	0.787883	0.694698	0.0159388	22.33	37.93	13	1.12158	0.700352	0.757022	0.465597	23.65	39.08	16	0.680956	2.39734e-05	0.655899	0.545063	22.24	36.78	12	0.76545	0.420607	0.763757	0.729306	0.899784	0.210065	0.717844	0.051691
tr|F1M3E3|F1M3E3_RAT	Uncharacterized protein OS=Rattus norvegicus GN=LOC100361864 PE=3 SV=2	LOC100361864	14.85	18.71	9	0.400167	0.161177	0.448249	0.110538	14.62	20.6	9	0.408933	0.181896	0.426768	0.100824	19.11	18.71	11	0.292232	0.662618	0.29968	0.769934	20.52	20.6	12	0.245269	0.236368	0.0117281	0.0144015	0.33665	0.0807936	0.296606	0.200917
tr|F1M6D0|F1M6D0_RAT	Protein Mrps6 OS=Rattus norvegicus GN=Mrps6 PE=4 SV=2	Mrps6	4.65	25.6	3	0.91213	0.396809	1.03135	0.805106	5.1	25.6	3	0.924052	0.609469	0.965989	0.864069	4.89	25.6	3	1.02872	0.784174	0.936134	0.974056	3.89	19.2	2	1.09195	0.650922	1.01772	0.940716	0.989214	0.0862242	0.987799	0.0444864
tr|F1M6X5|F1M6X5_RAT	Thioredoxin reductase 2, mitochondrial OS=Rattus norvegicus GN=Txnrd2 PE=3 SV=2	Txnrd2	18.25	21.76	10	0.955231	0.690424	1.30233	0.415058	21.4	25.19	11	1.02899	0.857121	1.41031	0.165052	20.57	23.66	10	1.11301	0.339261	1.14334	0.412749	22.89	29.96	11	0.948661	0.314128	0.894401	0.895761	1.01147	0.076866	1.18759	0.224116
tr|F1M6Z1|F1M6Z1_RAT	Apolipoprotein B-100 OS=Rattus norvegicus GN=Apob PE=4 SV=1	Apob	6.27	1.376	4	1.31441	0.893587	1.25469	0.572869	5.69	1.265	4	1.36383	0.882342	1.15307	0.970527	8.82	1.82	6	1.38964	0.597277	1.7046	0.732853	8.67	2.241	7	1.836	0.637014	1.68284	0.644346	1.47597	0.242043	1.4488	0.285975
tr|F1M7N8|F1M7N8_RAT	UDP-glucuronosyltransferase 2B15 OS=Rattus norvegicus GN=Ugt2b37 PE=3 SV=2	Ugt2b37	25.12	24.15	13	0.646431	0.0403332	0.70129	0.072153	26.98	30	14	0.577929	0.024615	0.620548	0.0391421	23.74	26.23	12	0.67159	0.158015	0.786121	0.253561	29.13	30.19	15	0.61345	0.0699116	0.67323	0.0944956	0.62735	0.0406485	0.695297	0.0691842
tr|F1M953|F1M953_RAT	Stress-70 protein, mitochondrial OS=Rattus norvegicus GN=Hspa9 PE=3 SV=1	Hspa9	81.94	56.11	41	1.0279	0.826554	1.15984	0.16426	78.96	54.93	42	1.00731	0.956064	1.13608	0.261956	76.64	53.17	38	0.858698	0.325334	0.993032	0.931056	77.93	53.17	41	0.843208	0.105	1.00008	0.998889	0.93428	0.096791	1.07226	0.0879978
tr|F1M9A7|F1M9A7_RAT	Acyl-coenzyme A oxidase OS=Rattus norvegicus GN=Acox3 PE=3 SV=1	Acox3	22.38	24.36	11	0.590284	0.006756	0.870395	0.118629	33.67	38.54	17	0.557799	0.382912	0.985249	0.981734	32.64	36.68	17	0.597734	0.2135	0.475008	0.284755	34.81	36.96	17	0.811528	0.539133	0.693123	0.545117	0.639336	0.116097	0.755944	0.222524
tr|F1M9B1|F1M9B1_RAT	Protein LOC100912008 (Fragment) OS=Rattus norvegicus GN=LOC100912008 PE=4 SV=2	LOC100912008	6.9	7.939	5	0.828287	0.179045	0.90664	0.698288	3.37	3.203	2	0.551421	0.0518584	0.876616	0.886744	8.72	8.635	5	0.783118	0.450881	0.839718	0.453186	10.76	9.889	5	0.986683	0.950023	0.884046	0.478424	0.787378	0.179898	0.876755	0.027797
tr|F1M9G8|F1M9G8_RAT	Histidine triad nucleotide-binding protein 3 OS=Rattus norvegicus GN=Hint3 PE=4 SV=1	Hint3	4.86	22.29	3	0.934573	0.847212	1.3412	0.535608	4.49	22.29	3	0.952191	0.723703	1.27709	0.258994	4.54	22.29	3	1.11235	0.33373	1.05217	0.817297	3.7	13.71	2	0.994382	0.967376	0.858312	0.913542	0.998375	0.0800216	1.13219	0.220676
tr|F1MA22|F1MA22_RAT	Graves disease carrier protein OS=Rattus norvegicus GN=Slc25a16 PE=3 SV=2	Slc25a16	11.84	24.17	6	0.816063	0.104681	0.663265	0.0817543	8.92	22.05	6	0.822263	0.064573	0.773897	0.111673	12.8	32.02	7	1.09499	0.619549	0.657876	0.0366901	14.5	30.82	7	0.971804	0.630004	0.796807	0.0112037	0.926279	0.133544	0.722961	0.0726807
tr|F1MAQ3|F1MAQ3_RAT	Protein Hgsnat OS=Rattus norvegicus GN=Hgsnat PE=4 SV=2	Hgsnat	4.04	3.647	2	0.819607	0.570525	0.759878	0.371674	3.85	5.471	3	0.844	0.645483	0.642174	0.824534	3.08	4.103	2	0.566683	0.0242281	0.931721	0.713547	2.34	3.647	2	0.5183	0.18474	0.897473	0.873099	0.687147	0.168493	0.807812	0.133074
tr|F1MAR6|F1MAR6_RAT	Protein Prodh OS=Rattus norvegicus GN=Prodh PE=4 SV=2	Prodh	40	49.08	22	1.0181	0.908925	1.03465	0.808308	35.44	46.24	17	0.970931	0.870584	0.984081	0.92884	41	49.25	20	0.912619	0.670338	0.632317	0.0424079	43.91	49.92	22	0.836634	0.46762	0.589571	0.107891	0.934572	0.0782588	0.810156	0.231613
tr|F7EPE0|F7EPE0_RAT	Sulfated glycoprotein 1 OS=Rattus norvegicus GN=Psap PE=4 SV=1	Psap	18.24	18.67	9	1.32011	0.00611876	1.42315	0.0784399	18.42	20.83	10	1.36829	0.0110254	1.48629	0.0477236	15.06	16.52	8	1.36964	0.0174792	1.83478	0.00429736	14.36	14.72	7	1.33693	0.0291756	1.67782	0.00315199	1.34874	0.0243468	1.60551	0.187317
tr|F7ERG5|F7ERG5_RAT	Protein RT1-A (Fragment) OS=Rattus norvegicus GN=RT1-A PE=3 SV=1	RT1-A	11.85	15.8	6	0.957452	0.917297	0.93434	0.871446	#N/A	#N/A	#N/A	0.975587	0.988674	#N/A	#N/A	10.98	19.35	6	0.747866	0.350898	0.884263	0.807387	10.7	19.35	6	0.861309	0.75014	1.02008	0.970858	0.885554	0.104596
tr|F7ESM5|F7ESM5_RAT	Nitrilase 1, isoform CRA_a OS=Rattus norvegicus GN=Nit1 PE=4 SV=1	Nit1	12.94	32.99	7	0.89503	0.201906	0.659781	0.0433091	16.12	38.14	8	0.900147	0.103245	0.676565	0.0347593	18.79	54.3	9	0.665133	0.0261817	0.597732	0.0444917	18.75	52.58	9	0.565502	0.0223236	0.615113	0.019818	0.756453	0.167981	0.637298	0.0369909
tr|F7EZZ0|F7EZZ0_RAT	Disks large-associated protein 3 OS=Rattus norvegicus GN=Dap3 PE=4 SV=1	Dap3	13.67	25.51	8	1.38215	0.482315	1.12065	0.811754	13.93	25.25	7	1.48981	0.340637	1.34717	0.242883	18.7	33.08	9	1.79388	0.232439	1.72802	0.353351	13.77	27.27	7	1.5733	0.350974	1.75961	0.460303	1.55978	0.174581	1.48886	0.308849
tr|F7F3M3|F7F3M3_RAT	Uncharacterized protein OS=Rattus norvegicus GN=Ces2a PE=4 SV=1	Ces2a	14.55	27.63	8	0.694897	0.00215553	0.632852	0.0290698	18.72	32.03	10	0.598701	0.0217426	0.538874	0.339953	25.8	50.37	14	0.813307	0.15405	0.622621	0.634833	21.43	43.52	12	0.742049	0.010552	0.720644	0.244741	0.712238	0.0899911	0.628748	0.0743338
tr|F7F469|F7F469_RAT	Protein Irgm2 OS=Rattus norvegicus GN=Igtp PE=4 SV=1	Igtp	7.76	6.657	5	0.759713	0.274434	1.02539	0.979478	10.17	7.373	5	0.718888	0.083557	0.953354	0.967563	11.01	8.375	6	0.987226	0.918178	1.47136	0.0140157	11	8.375	6	0.905134	0.626763	1.28765	0.337734	0.84274	0.125169	1.18444	0.239216
tr|F7FDM3|F7FDM3_RAT	Protein Mtif2 (Fragment) OS=Rattus norvegicus GN=Mtif2 PE=4 SV=1	Mtif2	10.7	12.69	5	0.889624	0.221963	0.925342	0.597746	9.76	14.02	5	1.14443	0.91433	0.781663	0.836555	8.36	10.8	4	0.98796	0.923462	0.831701	0.0714448	7.83	10.8	4	0.979552	0.796102	0.775112	0.0400265	1.00039	0.105837	0.828455	0.0693605
tr|F8WFI0|F8WFI0_RAT	Taste receptor type 1 member 2 OS=Rattus norvegicus GN=Aldh4a1 PE=3 SV=2	Aldh4a1	35.74	40.39	18	1.02272	0.664558	0.661846	6.21147e-06	38	43.06	19	1.0391	0.582898	0.705863	0.000657296	38.3	40.04	20	0.548692	5.25932e-06	0.612549	0.00694253	34.7	38.26	17	0.590044	0.0046541	0.585413	0.0158161	0.800138	0.267089	0.641418	0.0533554
tr|G3V640|G3V640_RAT	Mitochondrial import inner membrane translocase subunit TIM44 OS=Rattus norvegicus GN=Timm44 PE=1 SV=1	Timm44	37.87	36.2	19	1.08204	0.544361	1.29381	0.00579088	36.63	45.7	20	1.13436	0.0495572	1.34248	0.00121725	41.59	37.53	20	1.24984	0.0157125	1.36977	0.0030034	46.03	47.46	24	1.2616	0.0284451	1.39888	0.0103055	1.18196	0.0879399	1.35124	0.0446741
tr|G3V644|G3V644_RAT	NADH dehydrogenase (Ubiquinone) flavoprotein 3-like, isoform CRA_a OS=Rattus norvegicus GN=Ndufv3 PE=4 SV=1	Ndufv3	17.39	30.79	10	0.794047	0.0951872	0.529561	0.438152	17.92	32.53	10	0.891593	0.623877	0.553677	0.0343968	23.74	47.82	14	0.463047	0.00731566	0.592153	0.0977754	25.55	44.32	14	0.598621	0.067618	0.570283	0.498956	0.686827	0.192599	0.561418	0.0264448
tr|G3V6D3|G3V6D3_RAT	ATP synthase subunit beta OS=Rattus norvegicus GN=Atp5b PE=3 SV=1	Atp5b	53.63	68.81	31	0.982248	0.788021	1.44423	2.7878e-05	56.13	69.94	33	0.960931	0.791377	1.38015	0.00475508	61.8	77.69	38	1.08666	0.524752	1.27738	0.357136	61.96	76.56	36	1.08271	0.605672	1.27421	0.251259	1.02814	0.0658926	1.34399	0.0829905
tr|G3V6G7|G3V6G7_RAT	Polyribonucleotide nucleotidyltransferase 1 OS=Rattus norvegicus GN=Pnpt1 PE=4 SV=1	Pnpt1	23.15	19.13	12	1.12574	0.0383519	1.35691	0.0546089	23.38	19.64	12	1.0318	0.899586	1.2117	0.423214	26.49	22.58	15	1.13789	0.215721	1.15375	0.290693	31.14	23.21	15	0.970274	0.786041	1.06082	0.789732	1.06643	0.0797297	1.19579	0.124094
tr|G3V6H5|G3V6H5_RAT	Mitochondrial 2-oxoglutarate/malate carrier protein OS=Rattus norvegicus GN=Slc25a11 PE=3 SV=1	Slc25a11	24.74	47.77	13	0.917024	0.0599192	1.27818	0.000168319	23.79	44.9	14	0.977858	0.936311	1.30376	0.000885314	25.45	51.91	15	1.19378	0.37385	1.19381	0.230233	27.74	51.91	14	1.17047	0.0295274	1.14029	0.258233	1.06478	0.13808	1.22901	0.0755326
tr|G3V6I4|G3V6I4_RAT	Protein Marc1 OS=Rattus norvegicus GN=Marc1 PE=4 SV=1	Marc1	30.5	52.51	15	0.759993	0.000858887	1.02308	0.929509	30.65	52.51	16	0.7699	0.0274396	0.897634	0.790294	32.54	55.75	17	0.886541	0.11921	0.922461	0.796205	32.16	55.75	17	0.895895	0.139627	0.905036	0.784945	0.828082	0.0731151	0.937052	0.0582867
tr|G3V6I5|G3V6I5_RAT	Protein Dnaja3 OS=Rattus norvegicus GN=Dnaja3 PE=3 SV=1	Dnaja3	25.32	33.96	12	0.811985	0.0780836	0.914578	0.513738	26.52	41.67	14	0.797336	0.00284108	0.886084	0.20373	30.54	46.88	16	1.01245	0.94871	1.02368	0.903158	33.56	40.83	18	1.03313	0.913339	1.00713	0.981867	0.913724	0.12636	0.957867	0.0677851
tr|G3V6R7|G3V6R7_RAT	3-oxoacyl-[acyl-carrier-protein] synthase, mitochondrial OS=Rattus norvegicus GN=Oxsm PE=3 SV=1	Oxsm	16.04	24.12	8	1.00484	0.997583	0.845333	0.917188	17.59	36.18	9	1.09066	0.937924	0.796397	0.839575	14.23	29.17	8	0.748375	0.0164374	1.0538	0.961585	16.53	36.18	10	0.779023	0.0194537	1.19002	0.690057	0.905726	0.168165	0.971388	0.18358
tr|G3V6S5|G3V6S5_RAT	C-1-tetrahydrofolate synthase, cytoplasmic OS=Rattus norvegicus GN=Mthfd1 PE=3 SV=1	Mthfd1	62.57	44.92	31	0.949431	0.229854	1.12127	0.188307	66.13	46.2	34	0.937529	0.10836	1.12872	0.164649	58.3	40.32	28	0.824277	0.00229285	0.739596	0.0171174	61.43	42.89	29	0.858558	0.0875278	0.760494	0.0141377	0.892449	0.0607596	0.937522	0.216669
tr|G3V6T7|G3V6T7_RAT	Protein disulfide-isomerase A4 OS=Rattus norvegicus GN=Pdia4 PE=3 SV=1	Pdia4	44.4	36.7	21	0.818021	0.00143115	0.91753	0.512941	48.29	35.3	24	0.75675	0.000290368	0.844055	0.147137	56.04	38.41	27	0.753617	0.00591648	0.881565	0.0987451	54.62	39.04	28	0.730279	0.00373728	0.953197	0.640109	0.764666	0.0374787	0.899087	0.0469168
tr|G3V728|G3V728_RAT	4-nitrophenylphosphatase domain and non-neuronal SNAP25-like protein homolog 1 (C. elegans), isoform CRA_b OS=Rattus norvegicus GN=Nipsnap1 PE=4 SV=1	Nipsnap1	26.97	66.9	14	1.03944	0.910224	1.51252	0.251899	26.6	57.39	15	0.968695	0.730431	1.34698	0.137635	27.64	63.03	14	1.3951	0.503373	1.24803	0.757635	29.84	63.38	15	1.5055	0.378995	1.29683	0.683571	1.22719	0.263136	1.35109	0.114951
tr|G3V729|G3V729_RAT	Bone marrow proteoglycan OS=Rattus norvegicus GN=Prg2 PE=4 SV=1	Prg2	4.02	11.45	2	1.78178	0.0224259	1.46081	0.0501649	4	11.45	2	1.80315	0.150259	1.51413	0.236834	4.05	11.45	2	1.62499	0.302154	1.65092	0.281278	4.05	11.45	2	1.67365	0.294165	1.64728	0.254024	1.72089	0.0854451	1.56828	0.0958334
tr|G3V734|G3V734_RAT	2,4-dienoyl CoA reductase 1, mitochondrial, isoform CRA_a OS=Rattus norvegicus GN=Decr1 PE=4 SV=1	Decr1	34.44	46.87	19	0.904392	0.689713	0.771836	0.0091214	35.68	48.66	19	0.932315	0.770608	0.809531	0.0107296	32.58	44.48	16	0.77936	0.424555	0.700252	0.0485977	34	46.57	19	0.889808	0.550593	0.733627	0.189046	0.876469	0.0670985	0.753812	0.0472777
tr|G3V741|G3V741_RAT	Phosphate carrier protein, mitochondrial OS=Rattus norvegicus GN=Slc25a3 PE=3 SV=1	Slc25a3	27.45	43.26	14	0.9582	0.875988	1.22687	0.0189505	29.59	43.82	15	0.908127	0.0779537	1.20405	0.462083	32.03	44.94	17	1.15621	0.0519161	1.17608	0.0331344	30.58	44.66	16	1.12046	0.377614	1.28983	0.00172939	1.03575	0.121089	1.22421	0.0484289
tr|G3V778|G3V778_RAT	Pyruvate dehydrogenase kinase, isoenzyme 4 OS=Rattus norvegicus GN=Pdk4 PE=4 SV=1	Pdk4	35.68	60.92	18	1.3752	0.00123612	1.24046	0.00892691	34.6	60.92	17	1.54056	0.147879	1.47009	0.202015	36.37	66.26	20	2.13265	2.10761e-06	1.71904	0.0409993	35.89	64.81	18	1.94224	0.0012799	1.86893	1.76783e-05	1.74766	0.350096	1.57463	0.276927
tr|G3V796|G3V796_RAT	Acetyl-Coenzyme A dehydrogenase, medium chain OS=Rattus norvegicus GN=Acadm PE=3 SV=1	Acadm	39.59	44.18	21	1.09207	0.502436	0.845289	0.300146	36.31	44.18	20	1.09516	0.495316	0.848472	0.195686	38.62	43.94	20	0.728013	0.069925	0.724385	0.0575476	37.06	38	19	0.714135	0.00857469	0.770929	2.97254e-05	0.907345	0.215166	0.797269	0.0603697
tr|G3V7B6|G3V7B6_RAT	Phosphatidylglycerophosphatase and protein-tyrosine phosphatase 1 OS=Rattus norvegicus GN=Ptpmt1 PE=4 SV=1	Ptpmt1	10.45	25.5	5	0.953899	0.456964	1.08349	0.277309	8.55	24.7	5	0.960696	0.563079	1.2477	0.0195531	14.02	37.45	7	1.09333	0.126824	1.04527	0.954728	12.98	37.45	8	1.17214	0.0224647	1.23507	0.125819	1.04502	0.106313	1.15288	0.103504
tr|G3V7E4|G3V7E4_RAT	Protein Gcat OS=Rattus norvegicus GN=Gcat PE=3 SV=2	Gcat	21.34	35.97	12	0.854349	0.0219009	0.602723	0.00799037	21.62	35.97	12	0.770381	0.781896	0.494067	0.458923	27.97	40.77	14	0.747514	0.127227	0.581135	0.159997	22.9	34.77	12	0.719224	0.224128	0.553825	0.133778	0.772867	0.0582122	0.557938	0.0470468
tr|G3V7I5|G3V7I5_RAT	Aldehyde dehydrogenase X, mitochondrial OS=Rattus norvegicus GN=Aldh1b1 PE=3 SV=1	Aldh1b1	45.61	50.87	25	1.50777	0.0298225	0.678573	0.0307571	46.69	53.37	23	1.54005	0.0106793	0.678118	0.0910619	45.14	52.79	23	0.537273	0.000911353	0.652203	0.0107429	44.19	46.05	23	0.504639	0.254268	0.541773	0.322713	1.02243	0.579359	0.637667	0.0651061
tr|G3V7J0|G3V7J0_RAT	Aldehyde dehydrogenase family 6, subfamily A1, isoform CRA_b OS=Rattus norvegicus GN=Aldh6a1 PE=3 SV=1	Aldh6a1	69.09	73.27	40	0.886865	0.335303	0.681493	0.00625287	73.85	73.83	41	0.895962	0.521658	0.674184	0.00229991	70.37	74.58	41	0.689131	0.000819591	0.628029	1.42268e-05	78.13	77.57	46	0.722059	0.00304515	0.668133	5.39765e-05	0.798504	0.108185	0.66296	0.0239193
tr|G3V7K3|G3V7K3_RAT	Ceruloplasmin OS=Rattus norvegicus GN=Cp PE=4 SV=1	Cp	11.54	7.649	6	0.954257	0.713741	0.842173	0.864775	11.63	7.554	6	0.910411	0.698807	0.589866	0.635843	11.53	7.649	6	0.795317	0.164707	0.909574	0.917729	13.24	10.86	8	0.790698	0.801825	1.0011	0.99596	0.862671	0.0824293	0.835677	0.176342
tr|G3V7K5|G3V7K5_RAT	Protein Npc1 OS=Rattus norvegicus GN=Npc1 PE=4 SV=1	Npc1	30.61	11.19	15	1.14189	0.119563	0.787387	0.269963	28.48	10.56	15	1.12079	0.0748694	0.769851	0.332363	20.34	9.077	11	0.732543	0.00954701	0.837468	0.412206	21.81	10.25	12	0.659365	5.78666e-06	0.777663	0.340232	0.913647	0.253285	0.793092	0.0304413
tr|G3V7K6|G3V7K6_RAT	Single-stranded DNA-binding protein OS=Rattus norvegicus GN=Ssbp1 PE=4 SV=1	Ssbp1	8.25	36.49	4	0.54133	0.0640662	0.646703	0.488112	6.29	27.7	3	0.685043	0.299749	0.726991	0.728303	8.32	41.22	4	0.492074	0.218742	0.332596	0.373724	8.45	41.22	4	0.666902	0.203088	0.614893	0.596113	0.596337	0.0944188	0.580296	0.171738
tr|G3V7L0|G3V7L0_RAT	Adrenodoxin, mitochondrial OS=Rattus norvegicus GN=Fdx1 PE=4 SV=1	Fdx1	6.03	22.34	3	1.44474	0.562306	1.0801	0.883385	5.82	27.13	4	0.994813	0.979806	0.752189	0.279378	6.12	27.13	4	1.11595	0.885763	1.16641	0.836854	6.38	27.13	4	0.864242	0.76355	1.0872	0.851666	1.10494	0.248765	1.02148	0.183738
tr|G3V7L8|G3V7L8_RAT	ATPase, H+ transporting, V1 subunit E isoform 1, isoform CRA_a OS=Rattus norvegicus GN=Atp6v1e1 PE=3 SV=1	Atp6v1e1	8.1	15.93	4	0.980148	0.973494	0.420995	0.479963	7.83	15.93	4	0.807496	0.671435	0.23586	0.321766	7.87	15.93	4	0.848897	0.583579	1.36486	0.859069	9.42	24.78	6	1.24146	0.436563	1.57619	0.784053	0.9695	0.195674	0.899475	0.66929
tr|G3V7P3|G3V7P3_RAT	39S ribosomal protein L3, mitochondrial OS=Rattus norvegicus GN=Mrpl3 PE=3 SV=1	Mrpl3	8.88	18.39	5	1.28398	0.00850169	1.30486	0.006679	8.59	14.94	4	1.40081	0.00834407	1.47712	0.747758	9	20.69	5	1.07487	0.416911	1.09913	0.443629	11.35	29.89	6	1.20662	0.0430892	1.03308	0.976593	1.24157	0.136827	1.22855	0.20213
tr|G3V7V6|G3V7V6_RAT	All-trans-13,14-dihydroretinol saturase, isoform CRA_b OS=Rattus norvegicus GN=Retsat PE=4 SV=1	Retsat	18.41	21.18	10	0.894386	0.499973	1.37889	0.547999	20.12	21.84	10	1.02907	0.742884	1.65269	0.237985	19.44	21.51	10	1.04827	0.765422	3.07164	0.042523	20.75	26.77	10	1.30757	0.0043423	3.0022	0.103248	1.06982	0.172652	2.27635	0.885764
tr|G3V7Y3|G3V7Y3_RAT	ATP synthase subunit delta, mitochondrial OS=Rattus norvegicus GN=Atp5d PE=3 SV=1	Atp5d	4.05	13.69	2	0.902009	0.487954	1.1767	0.382006	6.02	37.5	3	0.899	0.478876	1.22821	0.286933	6.52	41.07	4	1.09511	0.526978	1.20539	0.309867	6.36	37.5	3	1.07536	0.5967	1.18391	0.337234	0.99287	0.106966	1.19855	0.0232294
tr|G3V816|G3V816_RAT	Nucleoside diphosphate kinase OS=Rattus norvegicus GN=Nme3 PE=3 SV=1	Nme3	3.94	18.34	3	1.08532	0.438477	0.722353	0.817505	4.79	21.3	3	1.08559	0.372168	0.788633	0.369308	2.86	18.34	3	1.01859	0.882905	0.70714	0.177424	4.1	15.38	2	0.981697	0.845931	0.4994	0.703507	1.0428	0.0515051	0.679381	0.125095
tr|G3V826|G3V826_RAT	Transketolase OS=Rattus norvegicus GN=Tkt PE=3 SV=1	Tkt	4.9	6.107	3	1.01725	0.973547	0.965066	0.837162	5.24	6.107	3	0.170386	0.574916	0.982513	0.928365	7.48	10.99	5	1.1052	0.567532	0.869655	0.731202	5.87	8.855	4	1.3905	0.886639	1.37959	0.888148	0.920834	0.525054	1.04921	0.225774
tr|G3V827|G3V827_RAT	Cysteine conjugate-beta lyase 1, isoform CRA_a OS=Rattus norvegicus GN=Ccbl1 PE=4 SV=1	Ccbl1	11.15	22.1	6	0.866392	0.272267	0.302336	0.469915	14.67	29.76	8	0.898379	0.233235	0.529492	0.554514	11.8	22.1	6	0.67341	0.731611	0.565113	0.727578	14.76	29.76	8	0.804737	0.900121	0.506776	0.768906	0.810729	0.0994542	0.475929	0.118193
tr|G3V837|G3V837_RAT	Antigen-presenting glycoprotein CD1d OS=Rattus norvegicus GN=Cd1d1 PE=4 SV=1	Cd1d1	5.12	10.12	3	0.916246	0.793652	0.853384	0.307808	3.22	10.12	3	0.954454	0.857879	0.767358	0.804071	2.67	7.738	2	0.81784	0.251391	0.853627	0.271322	5.26	10.12	3	0.908267	0.672953	0.998069	0.983336	0.899201	0.0578655	0.86811	0.0956852
tr|G3V852|G3V852_RAT	Protein Tln1 OS=Rattus norvegicus GN=Tln1 PE=1 SV=1	Tln1	33.63	9.524	17	1.63031	0.0581308	1.49709	0.0533072	28.78	8.422	15	2.03707	0.294239	1.73727	0.470832	34.31	11.45	19	0.739426	0.0949272	0.682032	0.020057	40.14	12.91	21	0.760465	0.134228	0.82878	0.500639	1.29182	0.64742	1.18629	0.510642
tr|G3V872|G3V872_RAT	Glutamic pyruvate transaminase (Alanine aminotransferase) 2 (Predicted), isoform CRA_b OS=Rattus norvegicus GN=Gpt2 PE=4 SV=1	Gpt2	29.29	37.16	15	0.739306	0.0027906	0.47857	0.0461604	25.77	33.14	12	0.870585	0.450085	0.523122	0.00210516	23.94	31.61	12	0.443788	0.00307518	0.566221	0.00147301	25.5	35.25	13	0.368605	1.37865e-05	0.484849	0.0253183	0.605571	0.238358	0.513191	0.0404671
tr|G3V879|G3V879_RAT	Ubiquinone biosynthesis protein COQ7 homolog OS=Rattus norvegicus GN=Coq7 PE=4 SV=2	Coq7	6.67	37.99	4	1.33802	0.505712	1.09463	0.940565	4.14	18.99	2	1.3847	0.852354	1.19707	0.550191	9.18	38.55	5	1.03904	0.978218	1.5292	0.713471	10.07	38.55	5	1.33097	0.890684	1.62087	0.811497	1.27318	0.157902	1.36044	0.254067
tr|G3V887|G3V887_RAT	V-type proton ATPase subunit a OS=Rattus norvegicus GN=Tcirg1 PE=3 SV=1	Tcirg1	29.32	27.1	15	1.10407	0.474335	0.766598	0.254723	30.9	27.94	15	1.17264	0.109919	0.92983	0.351871	29.23	26.5	15	0.846986	0.179293	1.43421	0.000673061	28.15	24.94	14	0.851943	0.432616	1.39076	0.00386776	0.993908	0.169134	1.13035	0.332999
tr|G3V8F5|G3V8F5_RAT	Mitochondrial import receptor subunit TOM40 homolog OS=Rattus norvegicus GN=Tomm40 PE=4 SV=1	Tomm40	21.79	44.6	13	0.636996	0.634318	1.22199	0.163275	22.94	50.97	11	0.806982	0.0150736	1.1646	0.385991	22.03	44.6	11	1.21881	0.554371	0.746955	0.639893	22.76	51.25	12	1.20708	0.882502	0.759878	0.683918	0.967466	0.291863	0.973357	0.255099
tr|G3V8J2|G3V8J2_RAT	Cytochrome P450, family 8, subfamily b, polypeptide 1 OS=Rattus norvegicus GN=Cyp8b1 PE=3 SV=1	Cyp8b1	13.7	15.43	8	0.788427	0.202653	1.81464	0.266243	15.9	24.25	10	0.692198	0.016099	1.50602	0.0174804	22.68	26.45	12	1.32489	0.0552889	2.48719	2.33727e-05	20.57	22.85	10	1.33233	0.117671	3.04709	0.00018175	1.03446	0.34193	2.21373	0.690263
tr|G3V8N0|G3V8N0_RAT	Protein LOC100910912 OS=Rattus norvegicus GN=Sfxn2 PE=2 SV=2	Sfxn2	8.01	36.11	4	1.34571	0.298362	1.20342	0.826979	10.01	36.81	5	1.61668	0.652019	1.45338	0.838501	10.25	36.81	5	1.49511	0.738428	1.50408	0.750252	7.92	36.81	5	1.55244	0.755902	1.65612	0.763876	1.50248	0.115715	1.45425	0.188102
tr|G3V8R1|G3V8R1_RAT	Nucleobindin 2, isoform CRA_b OS=Rattus norvegicus GN=Nucb2 PE=4 SV=1	Nucb2	3.3	4.286	2	2.05753	0.411994	0.80588	0.645873	4.03	9.524	4	1.95566	0.304291	0.82902	0.776116	8.77	14.52	5	1.30265	0.768499	1.55564	0.612208	6.92	11.9	4	1.49536	0.653622	1.57283	0.559425	1.7028	0.361905	1.19084	0.431317
tr|G3V8V1|G3V8V1_RAT	Granulin, isoform CRA_c OS=Rattus norvegicus GN=Grn PE=4 SV=1	Grn	14.68	18.44	7	1.54609	0.173503	1.32659	0.153373	16	23.59	8	1.5059	0.262977	1.2279	0.441441	16.01	22.26	8	1.701	0.00554212	2.6453	0.0143915	20.28	32.39	11	1.79027	0.0122315	2.94994	0.0253986	1.63581	0.132959	2.03743	0.88747
tr|G3V8W2|G3V8W2_RAT	Phosphatidate cytidylyltransferase OS=Rattus norvegicus GN=Cds2 PE=3 SV=1	Cds2	4	7.658	2	1.07116	0.898395	1.1721	0.83954	4.24	7.658	2	1.13002	0.664486	1.24644	0.659947	5.68	11.49	3	0.784248	0.455423	0.842764	0.379052	4	7.658	2	0.726825	0.319689	0.800763	0.266821	0.928063	0.202026	1.01552	0.226426
tr|G3V928|G3V928_RAT	Protein Lrp1 OS=Rattus norvegicus GN=Lrp1 PE=4 SV=1	Lrp1	11.63	2.464	7	1.07687	0.710526	0.730557	0.14149	10.66	2.354	7	1.06199	0.733843	0.739139	0.200552	4.06	0.9461	2	0.815588	0.884813	0.886679	0.932177	7.16	1.562	4	0.443211	0.625517	0.576871	0.665982	0.849414	0.296124	0.733312	0.12654
tr|G3V936|G3V936_RAT	Citrate synthase OS=Rattus norvegicus GN=Cs PE=3 SV=1	Cs	24.61	30.26	13	0.901757	0.123111	0.676497	0.00600796	23.87	31.97	14	0.884182	0.0233064	0.697139	0.000315829	26.71	38.2	14	0.751674	0.00159042	0.760907	0.000203882	25.97	37.98	14	0.758557	0.00047023	0.707131	0.00162116	0.824042	0.0799622	0.710419	0.035995
tr|G3V945|G3V945_RAT	Aldehyde dehydrogenase family 5, subfamily A1 OS=Rattus norvegicus GN=Aldh5a1 PE=3 SV=1	Aldh5a1	27.19	33.08	16	0.671212	1.73278e-05	0.569506	0.313521	27.9	32.5	14	0.673387	4.54471e-06	0.563817	0.00428928	29.86	35.56	16	0.476801	0.000171628	0.510746	1.58693e-08	26.97	35.37	17	0.473746	7.03911e-05	0.472145	0.204939	0.573786	0.113763	0.529053	0.0462554
tr|G3V983|G3V983_RAT	Glutathione S-transferase Mu 1 OS=Rattus norvegicus GN=Gstm1 PE=3 SV=1	Gstm1	4.8	11.93	3	1.24109	0.158983	0.921375	0.669481	4.95	11.93	3	1.28431	0.143443	0.937822	0.808157	9.2	24.31	5	1.17382	0.625898	0.688399	0.0944703	9.83	28.44	6	0.844463	0.792284	0.777447	0.305138	1.13592	0.199552	0.831261	0.119417
tr|G3V985|G3V985_RAT	Protein Sco1 OS=Rattus norvegicus GN=Sco1 PE=4 SV=1	Sco1	6.65	20.42	4	0.587105	0.290147	0.267733	0.111338	6.79	20.42	4	0.553289	0.402207	0.167662	0.151886	7.9	20.42	4	0.599619	0.328778	0.290271	0.286971	6.73	20.42	4	0.728169	0.513799	0.601257	0.66769	0.617045	0.0766234	0.33173	0.187419
tr|G3V996|G3V996_RAT	Protein Letmd1 OS=Rattus norvegicus GN=Letmd1 PE=4 SV=1	Letmd1	8.38	16.94	5	1.17437	0.857303	1.83338	0.462629	11.86	25.28	8	1.17573	0.519078	1.39577	0.0112659	14.4	28.89	8	1.63041	0.178587	1.46086	0.0286374	15.96	30.56	8	1.52294	0.417654	1.63596	0.594148	1.37586	0.235993	1.58149	0.19618
tr|G3V9I7|G3V9I7_RAT	AarF domain containing kinase 5 OS=Rattus norvegicus GN=Adck5 PE=4 SV=1	Adck5	23.45	23.54	11	0.982636	0.867371	1.16277	0.497382	28.23	31.96	15	1.1167	0.383874	1.327	0.0419352	26.52	25.09	13	1.23152	0.284155	1.1337	0.414379	25.87	25.09	13	1.33258	0.146328	1.28843	0.116991	1.16586	0.150661	1.22797	0.0941649
tr|G3V9J8|G3V9J8_RAT	Glycerol-3-phosphate acyltransferase 1, mitochondrial OS=Rattus norvegicus GN=Gpam PE=1 SV=1	Gpam	50.28	39.01	25	0.803074	0.0429842	0.77147	0.241559	44.05	36.96	22	0.716673	0.0814522	0.838538	0.356253	41.75	33.45	22	0.832349	0.307789	0.767226	0.0930308	48.03	39.86	24	0.92745	0.475483	0.842227	0.151466	0.819886	0.0869118	0.804865	0.0410759
tr|G3V9N1|G3V9N1_RAT	RCG21137 OS=Rattus norvegicus GN=Pgam5 PE=4 SV=1	Pgam5	6.08	12.5	3	0.944619	0.581815	1.20218	0.198125	7.24	15.63	5	0.999326	0.995814	1.15923	0.392296	4.27	7.639	2	1.10215	0.490045	1.20523	0.361268	3.57	7.639	2	1.11868	0.952929	1.46084	0.729587	1.04119	0.0832639	1.25687	0.137592
tr|G3V9W6|G3V9W6_RAT	Aldehyde dehydrogenase OS=Rattus norvegicus GN=Aldh3a2 PE=3 SV=1	Aldh3a2	35.25	35.33	19	0.917298	0.0392171	1.06196	0.83691	35.39	35.33	20	0.925912	0.0563647	1.10268	0.320176	39.79	46.69	21	0.950374	0.506402	1.17767	0.00723743	44.52	49.59	25	0.908362	0.698331	1.0335	0.908953	0.925487	0.0180728	1.09395	0.0626166
tr|G3V9X8|G3V9X8_RAT	Magnesium transporter protein 1 OS=Rattus norvegicus GN=Magt1 PE=4 SV=2	Magt1	3.34	5.672	2	1.43175	0.509179	1.31877	0.645125	4.98	8.657	3	0.984572	0.951771	0.723982	0.0623939	4.97	8.657	3	1.47266	0.700536	1.44511	0.932852	3.45	5.672	2	1.32688	0.599234	0.826252	0.934953	1.30397	0.221603	1.07853	0.356578
tr|G8JLS2|G8JLS2_RAT	3-oxo-5-alpha-steroid 4-dehydrogenase 1 (Fragment) OS=Rattus norvegicus GN=Srd5a1 PE=4 SV=1	Srd5a1	3.1	6.977	2	1.03843	0.909794	0.976867	0.949166	2.33	6.977	2	1.04481	0.649578	1.0888	0.890878	4.52	10.08	3	0.887751	0.608852	1.11116	0.5449	3.14	6.977	2	0.73714	0.0733899	0.984373	0.873736	0.927032	0.145925	1.0403	0.0695813
tr|M0R4V4|M0R4V4_RAT	Protein Slc25a23 OS=Rattus norvegicus GN=Slc25a23 PE=3 SV=1	Slc25a23	6.15	8.565	3	0.647787	0.705026	1.75207	0.551349	4.14	5.782	2	0.390818	0.420649	0.57587	0.719168	7.96	11.35	4	0.229903	0.345859	0.66563	0.640359	9.75	18.2	6	0.659051	0.662762	1.00859	0.987531	0.48189	0.208726	1.00054	0.534595
tr|M0R5F9|M0R5F9_RAT	Protein LOC100910864 OS=Rattus norvegicus GN=LOC100910864 PE=3 SV=1	LOC100910864	4.65	12.75	3	0.947724	0.692003	1.39019	0.641934	6.69	16.78	4	0.897782	0.243924	0.890777	0.916523	5.94	13.09	3	1.00687	0.928631	1.00669	0.930458	2.98	9.06	2	1.04406	0.596254	1.04738	0.570111	0.974109	0.0645198	1.08376	0.214789
tr|M0R5J4|M0R5J4_RAT	Uncharacterized protein OS=Rattus norvegicus PE=3 SV=1		10.29	15.67	5	3.13145	0.502801	1.51653	0.854526	8.5	15.67	5	1.81796	0.648689	1.65242	0.740094	8.56	14.29	5	1.78463	0.614721	2.34745	0.679775	8.28	12.67	4	1.30912	0.129003	1.8431	0.101879	2.01079	0.782424	1.83987	0.363931
tr|M0R6H1|M0R6H1_RAT	Protein LOC688286 (Fragment) OS=Rattus norvegicus GN=LOC688286 PE=4 SV=1	LOC688286	4.07	10.46	2	0.781836	0.554711	0.845758	0.317149	4.21	10.46	2	0.691997	0.452415	0.787672	0.255283	4.7	11.22	3	0.708431	0.179033	0.976815	0.88866	5.43	15.56	3	0.811775	0.341734	0.908474	0.730927	0.74851	0.0574836	0.87968	0.0814055
tr|M0R6J0|M0R6J0_RAT	Protein Mrpl39 OS=Rattus norvegicus GN=Mrpl39 PE=4 SV=1	Mrpl39	4.96	12.26	3	1.15114	0.158577	0.928738	0.726226	4.36	9.748	3	1.45887	0.847834	1.36804	0.878159	7.31	12.26	4	1.04857	0.864447	1.02908	0.889499	10	14.78	5	1.04274	0.765483	1.17947	0.281397	1.17533	0.195471	1.12633	0.191267
tr|M0R6L8|M0R6L8_RAT	Protein RGD1560220 OS=Rattus norvegicus GN=Dnajc19 PE=4 SV=1	Dnajc19	4.03	12.92	2	0.829336	0.430821	1.25891	0.433313	4.99	17.42	3	0.806631	0.344422	1.07457	0.817912	3.89	17.42	3	0.873847	0.318602	1.00464	0.974914	4.91	17.42	3	1.00722	0.942132	1.22056	0.159967	0.879259	0.0897607	1.13967	0.120048
tr|M0R776|M0R776_RAT	Protein Mrps36 OS=Rattus norvegicus GN=Mrps36 PE=4 SV=1	Mrps36	6.63	61.17	4	0.824623	0.189836	0.896564	0.463676	9.54	62.14	6	0.718727	0.597133	0.906315	0.375318	10.01	62.14	6	0.704033	0.572431	0.987278	0.895553	10.23	62.14	6	0.712626	0.626021	0.944158	0.775599	0.740002	0.0567348	0.933579	0.041267
tr|M0R9I6|M0R9I6_RAT	Aminomethyltransferase OS=Rattus norvegicus GN=Amt PE=3 SV=1	Amt	31.36	42.68	17	1.00903	0.888876	1.21369	0.0423031	32.27	42.68	17	1.05147	0.805021	1.22087	0.0249262	39.52	53.1	21	1.0387	0.41801	0.995595	0.98336	39.67	54.84	22	1.04026	0.574801	1.29515	0.192321	1.03487	0.0181405	1.18133	0.129181
tr|M0RAD5|M0RAD5_RAT	ATP-dependent Clp protease proteolytic subunit OS=Rattus norvegicus GN=Clpp PE=3 SV=1	Clpp	9.49	25.74	5	0.852167	0.19329	0.807998	0.178715	6.43	16.54	3	0.880256	0.704411	0.83588	0.715545	10.06	22.79	5	0.59464	0.794125	0.508326	0.725069	11.73	25.74	6	0.86662	0.882598	0.694782	0.631349	0.798421	0.136337	0.711747	0.148707
tr|M0RAK2|M0RAK2_RAT	Protein Isoc2a OS=Rattus norvegicus GN=LOC684270 PE=4 SV=1	LOC684270	6.22	29.56	3	0.519539	0.0541063	0.601917	0.0273749	6.25	29.56	3	0.457875	0.21526	0.65776	0.0257955	10	46.8	6	0.661707	0.511042	0.620959	0.167896	10.01	46.8	5	0.671484	0.767319	0.410348	0.53008	0.577651	0.10582	0.572746	0.110719
tr|M0RBJ7|M0RBJ7_RAT	Complement C3 OS=Rattus norvegicus GN=C3 PE=4 SV=1	C3	37.66	15.04	19	1.11697	0.203635	0.857507	0.411956	43.37	19.19	22	1.1373	0.412708	0.818052	0.151944	47.69	20.76	24	0.792858	0.317546	0.887452	0.464991	45.9	19.68	24	0.840519	0.309021	0.881493	0.512141	0.971912	0.18048	0.861126	0.031498
tr|M0RBL9|M0RBL9_RAT	Protein Vwa8 (Fragment) OS=Rattus norvegicus GN=Vwa8 PE=4 SV=1	Vwa8	45.36	37.71	23	0.815536	0.228905	1.02425	0.866553	47.16	35.57	24	0.908129	0.683676	1.11667	0.579222	54.16	41	27	0.938618	0.519534	1.05967	0.618351	48.4	37.14	24	0.987785	0.929129	1.09826	0.319224	0.912517	0.0725054	1.07471	0.0411822
tr|M0RBM0|M0RBM0_RAT	Macrophage-expressed gene 1 protein OS=Rattus norvegicus GN=Mpeg1 PE=4 SV=1	Mpeg1	10.71	13.03	6	1.3342	0.0857177	0.841991	0.681097	11.54	13.03	6	1.12107	0.5974	0.809408	0.879699	12.09	14.71	6	1.43977	0.539409	1.26056	0.628024	7.79	7.843	5	1.73313	0.0010748	1.54787	0.731072	1.40704	0.254616	1.11496	0.354251
tr|M0RBM1|M0RBM1_RAT	Protein Ears2l1 (Fragment) OS=Rattus norvegicus GN=Ears2 PE=3 SV=1	Ears2	3.56	7.364	3	1.75872	0.0302413	4.07122	0.0784055	2.67	4.845	2	1.58932	0.656199	1.4532	0.723528	5.65	13.57	5	0.790322	0.683718	1.73644	0.408846	10.25	12.79	5	1.05499	0.857762	1.70676	0.229804	1.29834	0.452373	2.24191	1.22615
tr|M0RBX9|M0RBX9_RAT	Protein Mia3 (Fragment) OS=Rattus norvegicus GN=Mia3 PE=4 SV=1	Mia3	7.1	4.512	4	1.15589	0.492434	0.947895	0.981761	6.57	4.594	4	1.1707	0.578848	1.66404	0.566662	10.22	8.039	6	1.03095	0.978859	0.932446	0.95255	6.54	5.742	5	1.10141	0.643857	1.8508	0.437502	1.11474	0.0633068	1.34879	0.478001
tr|M0RCF3|M0RCF3_RAT	Integrin beta OS=Rattus norvegicus GN=Itgb3 PE=3 SV=1	Itgb3	6.39	4.828	3	2.50572	0.0198187	2.75343	0.0592621	5.56	4.828	3	2.72436	0.42246	3.49313	0.309131	4.01	4.066	3	0.605604	0.555698	1.18195	0.736962	6.09	4.066	3	0.387028	0.30805	0.6364	0.818256	1.55568	1.22974	2.01623	1.33225
tr|M0RCS2|M0RCS2_RAT	Protein Tbl2 OS=Rattus norvegicus GN=Tbl2 PE=4 SV=1	Tbl2	13.48	19.91	7	0.679616	0.780121	0.627842	0.42892	6.28	7.919	3	0.649409	0.331779	0.497684	0.231163	9.78	16.06	5	0.881196	0.770169	0.886451	0.43714	5.37	12.22	4	0.796005	0.333373	0.952712	0.930487	0.751557	0.10707	0.741172	0.214465
tr|M0RCX0|M0RCX0_RAT	Protein Pcbd2 (Fragment) OS=Rattus norvegicus GN=Pcbd2 PE=3 SV=1	Pcbd2	4.04	16.54	2	0.774197	0.359393	0.409214	0.146443	3.18	16.54	2	1.09415	0.801792	0.870935	0.719609	4.29	16.54	2	0.784579	0.494734	0.731761	0.540654	4.85	33.07	4	0.765147	0.909405	0.294357	0.763893	0.854518	0.15995	0.576567	0.269807
tr|M0RDH0|M0RDH0_RAT	Glycine N-methyltransferase OS=Rattus norvegicus GN=LOC100911564 PE=3 SV=1	LOC100911564	5.69	13.65	3	3.08129	0.0696386	1.84668	0.188546	4.23	10.92	2	3.41254	0.464179	2.00479	0.711326	5.39	13.65	3	3.86285	0.424476	2.98771	0.546031	6.01	13.65	3	3.20856	0.0708585	2.65142	0.0496227	3.39131	0.342692	2.37265	0.537892
tr|M0RDI5|M0RDI5_RAT	Protein Mcu OS=Rattus norvegicus GN=Mcu PE=4 SV=1	Mcu	21.57	36	12	0.878486	0.650591	1.1384	0.0899052	22.96	36	12	0.955316	0.636454	1.1492	0.381559	24.25	40.57	13	1.24816	0.0765918	1.0414	0.750509	24.51	41.14	13	1.09178	0.520209	0.98499	0.980525	1.04344	0.162505	1.0785	0.078966
tr|M0RDK9|M0RDK9_RAT	Protein Acad8 (Fragment) OS=Rattus norvegicus GN=Acad8 PE=3 SV=1	Acad8	21.2	48.87	12	0.815857	0.170509	0.974155	0.597859	19.75	43.09	10	0.888933	0.174924	0.920488	0.6778	23.52	44.69	12	0.924648	0.489768	0.83367	0.0101473	27.66	48.23	14	0.913549	0.333042	0.861195	0.14285	0.885747	0.0489249	0.897377	0.0627078
tr|O89035|O89035_RAT	Mitochondrial dicarboxylate carrier OS=Rattus norvegicus GN=Slc25a10 PE=2 SV=1	Slc25a10	28.16	55.59	16	1.03621	0.687793	1.50564	0.026266	29.99	63.64	15	1.02738	0.753204	1.66838	1.04701e-05	35.66	69.58	20	1.34864	0.000202189	1.70561	0.0548825	31.7	70.63	18	1.33259	0.0840912	1.67349	0.0183673	1.18621	0.178453	1.63828	0.0899507
tr|Q06C60|Q06C60_RAT	BolA-like 1 (E. coli) (Predicted) OS=Rattus norvegicus GN=Bola1 PE=2 SV=1	Bola1	9.33	51.09	5	0.899612	0.43772	1.33616	0.815301	8.08	35.04	4	0.824605	0.204532	0.61737	0.0423919	8.01	39.42	4	0.86478	0.927173	1.07368	0.963462	10.39	57.66	6	0.604822	0.337452	0.606096	0.275835	0.798455	0.132677	0.908326	0.358878
tr|Q0D2L2|Q0D2L2_RAT	Protein Mrps22 OS=Rattus norvegicus GN=Mrps22 PE=2 SV=1	Mrps22	12.18	21.73	7	1.04791	0.828574	1.14008	0.553376	14.48	27.3	7	1.00946	0.953068	1.08267	0.586255	18.08	34.26	9	1.03174	0.891962	1.03864	0.788127	23.81	47.08	12	1.07189	0.815235	0.981917	0.947702	1.04025	0.026333	1.06083	0.0670274
tr|Q32Q54|Q32Q54_RAT	Protein Uqcc OS=Rattus norvegicus GN=Uqcc1 PE=2 SV=1	Uqcc1	4.01	7.023	2	0.804381	0.288791	1.08155	0.59581	4.02	7.023	2	1.26964	0.873509	1.19107	0.689904	4.11	13.04	3	1.2252	0.168345	1.00099	0.996706	4.78	10.37	3	1.38929	0.287765	1.15475	0.58387	1.17213	0.254769	1.10709	0.0841304
tr|Q3B8N9|Q3B8N9_RAT	Biphenyl hydrolase-like (Serine hydrolase) OS=Rattus norvegicus GN=Bphl PE=2 SV=1	Bphl	28.14	58.08	14	1.01689	0.866935	0.738248	0.128389	29.77	58.42	16	0.923639	0.541842	0.787348	0.145913	25.08	54.98	14	0.762943	0.147955	0.77274	0.271736	27.02	54.98	14	0.756507	0.675421	0.802082	0.740027	0.864995	0.127404	0.775105	0.0273356
tr|Q3B8P7|Q3B8P7_RAT	Protein LOC683897 OS=Rattus norvegicus GN=LOC683897 PE=2 SV=1	LOC683897	6.66	19.58	4	0.965589	0.678655	0.863301	0.300377	4.45	16.67	3	0.951217	0.627257	0.882985	0.618276	4.59	19.17	4	0.821448	0.0789672	0.900872	0.342532	5.05	15.42	3	0.860894	0.186358	0.999373	0.993997	0.899787	0.0698203	0.911633	0.0604729
tr|Q3KRE2|Q3KRE2_RAT	Methyltransferase like 7A OS=Rattus norvegicus GN=Mettl7a PE=2 SV=1	Mettl7a	3.64	9.836	2	1.04621	0.975925	1.53941	0.454251	4.5	14.75	3	0.888689	0.829825	2.36632	0.340104	4.95	17.21	3	2.7116	0.68704	4.28996	0.548524	6.8	22.13	4	1.58501	0.739701	1.21787	0.938084	1.55788	0.824909	2.35339	1.3787
tr|Q3MHT2|Q3MHT2_RAT	NFS1 nitrogen fixation 1 homolog (S. cerevisiae) OS=Rattus norvegicus GN=LOC100911034 PE=2 SV=1	LOC100911034	28.88	47.28	15	1.21731	0.606184	1.23514	0.620009	29.94	40.74	15	0.975735	0.95688	1.5351	0.398363	29.13	40.74	14	1.05199	0.906626	1.20752	0.760064	32.56	50.76	18	0.968071	0.918682	0.924557	0.905541	1.05328	0.115732	1.22558	0.249556
tr|Q3V5X8|Q3V5X8_RAT	Endonuclease G OS=Rattus norvegicus GN=Endog PE=2 SV=1	Endog	6.31	13.61	3	1.46467	0.0127317	0.883166	0.93107	5.53	13.61	3	1.29666	0.0775329	0.870831	0.929209	11.36	30.61	6	0.986827	0.918737	0.825664	0.0348551	10.28	26.19	6	0.992046	0.947488	0.836314	0.0630085	1.18505	0.23607	0.853994	0.0273841
tr|Q499S6|Q499S6_RAT	Cathepsin F OS=Rattus norvegicus GN=Ctsf PE=2 SV=1	Ctsf	6	7.792	3	0.859709	0.946869	0.485339	0.778747	4.85	7.792	3	0.936197	0.875437	0.503015	0.846271	5.06	7.792	3	2.57875	0.301775	2.10816	0.679085	8.17	15.37	5	1.30435	0.629648	0.652944	0.830344	1.41975	0.796672	0.937364	0.784142
tr|Q4FZU0|Q4FZU0_RAT	Acid phosphatase 6, lysophosphatidic OS=Rattus norvegicus GN=Acp6 PE=2 SV=1	Acp6	3.4	8.959	3	0.869767	0.410846	0.93836	0.651581	1.06	4.116	2	0.711004	0.868541	1.31821	0.587377	11.09	18.4	6	1.06758	0.94413	1.37034	0.267547	7.98	15.98	4	0.798733	0.447863	1.06446	0.796102	0.861772	0.151798	1.17284	0.205641
tr|Q4FZY1|Q4FZY1_RAT	Cd68 molecule OS=Rattus norvegicus GN=Cd68 PE=2 SV=1	Cd68	4.58	5.758	3	1.68311	0.0305344	1.27326	0.144133	5.03	5.758	3	1.64977	0.0442708	1.22505	0.28119	2.67	5.455	2	1.93605	0.098998	3.10121	0.0579642	2.35	5.455	2	1.94745	0.09876	3.24757	0.0562372	1.80409	0.159599	2.21177	1.11331
tr|Q4V8I9|Q4V8I9_RAT	Protein Ugp2 OS=Rattus norvegicus GN=Ugp2 PE=2 SV=1	Ugp2	2.55	6.299	2	0.513218	0.106007	0.19331	0.178817	2.97	8.071	3	3.05189	0.747333	1.20238	0.963232	6.32	13.78	5	1.44724	0.3477	0.528512	0.772198	1.6	3.346	2	2.01379	0.537082	2.46421	0.431041	1.75654	1.06233	1.0971	1.00336
tr|Q5BJZ3|Q5BJZ3_RAT	Nicotinamide nucleotide transhydrogenase OS=Rattus norvegicus GN=Nnt PE=2 SV=1	Nnt	73.49	38.58	37	0.861908	0.0761911	1.32056	2.07819e-05	76.57	38.03	37	0.855725	0.0368885	1.24287	0.00803435	79.77	42.45	41	1.12273	0.0846117	1.25085	0.0327257	75.55	38.4	37	1.10631	0.0616849	1.28149	0.000218038	0.986667	0.147802	1.27394	0.0352586
tr|Q5BK21|Q5BK21_RAT	Protein Tm7sf2 OS=Rattus norvegicus GN=Tm7sf2 PE=2 SV=1	Tm7sf2	4.03	4.785	2	0.649309	0.155532	0.454071	0.416984	2.53	7.656	2	0.604473	0.0275987	0.490818	0.0592239	6.02	7.656	3	0.468403	0.262266	0.547925	0.742195	6.09	7.656	3	0.616373	0.661229	0.514052	0.337972	0.58464	0.0797775	0.501717	0.039481
tr|Q5FVG4|Q5FVG4_RAT	Protein LOC100911440 OS=Rattus norvegicus GN=LOC100911440 PE=2 SV=1	LOC100911440	16.36	41.05	8	1.20096	0.761174	1.54744	0.539339	16.01	41.05	8	1.01647	0.946563	1.36998	0.423905	13.34	37.12	7	1.03272	0.883096	1.22535	0.242372	13.49	37.12	7	1.16155	0.413074	1.2521	0.218467	1.10292	0.0921092	1.34872	0.146625
tr|Q5FVL8|Q5FVL8_RAT	ATP-binding cassette, sub-family B (MDR/TAP), member 10 OS=Rattus norvegicus GN=Abcb10 PE=2 SV=1	Abcb10	11.95	10.07	6	0.723273	0.297406	1.39447	0.274588	11.81	11.89	7	0.973895	0.921239	1.45633	0.0290029	16.41	18.04	8	1.0761	0.839831	1.10317	0.788387	21.56	24.06	12	1.07552	0.637578	1.2966	0.139685	0.962196	0.16637	1.31264	0.154358
tr|Q5I0K1|Q5I0K1_RAT	Pipecolic acid oxidase OS=Rattus norvegicus GN=Pipox PE=2 SV=1	Pipox	10.66	17.18	5	1.10147	0.757985	1.76462	0.117544	10.34	21.28	6	0.799764	0.100686	1.4234	0.726454	10.09	19.23	5	0.878123	0.245328	0.613808	0.625664	12.2	23.33	6	0.880493	0.420174	0.582173	0.497671	0.914963	0.129875	1.096	0.591828
tr|Q5I0M1|Q5I0M1_RAT	Apolipoprotein H OS=Rattus norvegicus GN=Apoh PE=2 SV=1	Apoh	14.58	32.46	8	1.79538	7.50007e-05	1.24232	0.157588	11.89	25.22	6	1.83841	0.0029233	1.14776	0.719543	16.94	40.29	9	0.971385	0.977644	0.637372	0.74066	15.09	38.55	9	1.1447	0.821709	1.24831	0.82824	1.43747	0.444147	1.06894	0.291375
tr|Q5M7T6|Q5M7T6_RAT	ATPase, H+ transporting, lysosomal 38kDa, V0 subunit d1 OS=Rattus norvegicus GN=Atp6v0d1 PE=2 SV=1	Atp6v0d1	9.4	16.81	6	1.05397	0.61064	0.61271	0.10051	10.06	16.81	6	0.99712	0.975068	0.669263	0.156533	16.67	37.04	9	0.936297	0.644179	1.18639	0.601046	9.36	21.37	5	0.856123	0.185006	0.868991	0.748674	0.960877	0.0847688	0.834338	0.259172
tr|Q5M884|Q5M884_RAT	Protein Eci3 OS=Rattus norvegicus GN=Eci3 PE=2 SV=1	Eci3	11.69	22.44	6	0.890737	0.205609	1.499	0.0112433	10.77	20.13	5	0.874599	0.112889	1.577	0.0023694	11.5	23.1	6	0.764531	0.531622	0.647189	0.2928	11.53	23.1	6	0.9789	0.788003	0.799115	0.125504	0.877192	0.0879908	1.13058	0.475592
tr|Q5M949|Q5M949_RAT	Nipsnap homolog 3A (C. elegans) OS=Rattus norvegicus GN=Nipsnap3b PE=2 SV=1	Nipsnap3b	5.85	13.36	3	0.685294	0.394217	0.917982	0.784296	6	13.36	3	0.580988	0.241099	0.825888	0.557113	6.59	20.24	5	1.10302	0.698614	1.13004	0.592494	6	13.36	3	1.08836	0.611485	1.10224	0.435253	0.864417	0.270494	0.994038	0.14636
tr|Q5M964|Q5M964_RAT	Fumarate hydratase 1 OS=Rattus norvegicus GN=Fh PE=2 SV=1	Fh	34.33	50.1	19	0.961186	0.381058	0.810443	0.0278402	32.09	48.72	16	0.93686	0.696535	0.807133	0.337777	34.48	54.83	19	0.692788	0.067012	0.774471	0.213765	35.28	54.83	19	0.725276	0.177838	0.805552	0.388598	0.829028	0.139546	0.7994	0.0167435
tr|Q5M9F6|Q5M9F6_RAT	5,10-methenyltetrahydrofolate synthetase (5-formyltetrahydrofolate cyclo-ligase) OS=Rattus norvegicus GN=Mthfs PE=2 SV=1	Mthfs	6.47	25.62	3	0.965795	0.846411	0.737527	0.340875	11.27	38.42	6	0.950469	0.78458	0.652797	0.718729	8.58	38.42	5	0.469121	0.697541	0.844088	0.63171	12.03	36.95	6	0.669574	0.0592944	0.683155	0.0266785	0.76374	0.238999	0.729392	0.0841147
tr|Q5M9H2|Q5M9H2_RAT	Acyl-Coenzyme A dehydrogenase, very long chain OS=Rattus norvegicus GN=Acadvl PE=2 SV=1	Acadvl	87.17	61.98	44	1.00255	0.981951	1.46852	0.0134629	82.07	59.24	43	1.04217	0.434926	1.49835	2.38629e-07	90.96	60.61	48	1.30754	1.25151e-07	1.36111	9.32406e-06	95.42	70.38	50	1.31519	1.00258e-07	1.3735	2.66709e-06	1.16686	0.167668	1.42537	0.0683316
tr|Q5RJN0|Q5RJN0_RAT	NADH dehydrogenase (Ubiquinone) Fe-S protein 7 OS=Rattus norvegicus GN=Ndufs7 PE=2 SV=1	Ndufs7	10.19	37.16	6	0.99447	0.952153	1.09974	0.332791	9.06	37.16	5	0.950918	0.571078	1.0487	0.702603	10.28	37.16	7	0.64959	0.282732	0.528507	0.23044	11.59	48.17	7	0.968765	0.718747	0.589561	0.328951	0.890936	0.161887	0.816627	0.299211
tr|Q5RKJ9|Q5RKJ9_RAT	RAB10, member RAS oncogene family OS=Rattus norvegicus GN=Rab10 PE=2 SV=1	Rab10	7.69	22.5	4	0.907438	0.556687	0.957412	0.770342	10.04	34	5	1.01297	0.990283	0.971617	0.990803	12.09	37.5	6	1.0861	0.935836	1.12413	0.738098	10.38	37	6	1.06574	0.955212	1.06497	0.979007	1.01806	0.0799285	1.02953	0.0790789
tr|Q5RKL4|Q5RKL4_RAT	Dimethylglycine dehydrogenase OS=Rattus norvegicus GN=Dmgdh PE=2 SV=1	Dmgdh	70.06	52.86	37	0.999917	1	0.696581	0.260787	68.15	52.39	36	1.26668	0.216775	0.993087	0.995736	74.18	55.43	37	0.726215	0.900488	0.680302	0.882991	77.98	57.29	41	0.666663	0.874344	0.648858	0.867902	0.914869	0.275802	0.754707	0.16015
tr|Q5U1W6|Q5U1W6_RAT	Apolipoprotein O-like OS=Rattus norvegicus GN=Apool PE=2 SV=1	Apool	15.22	34.65	9	0.88161	0.175878	1.01101	0.96087	18.17	38.98	10	0.815575	0.0208985	0.841857	0.398058	21.74	55.91	13	0.986553	0.909503	1.01729	0.940898	19.01	38.58	10	0.911695	0.632732	0.906665	0.738597	0.898858	0.0709198	0.944207	0.0850283
tr|Q5U1Z9|Q5U1Z9_RAT	Metaxin 2 OS=Rattus norvegicus GN=Mtx2 PE=2 SV=1	Mtx2	9.86	20.91	5	0.825077	0.317308	0.58641	0.447876	9.76	20.91	5	0.750407	0.796624	0.529719	0.478659	12.11	29.28	6	1.02604	0.787941	0.601763	0.402883	13.24	30.04	7	1.02913	0.840182	0.534449	0.260731	0.907663	0.141794	0.563085	0.0363928
tr|Q5U3Z7|Q5U3Z7_RAT	Serine hydroxymethyltransferase OS=Rattus norvegicus GN=Shmt2 PE=2 SV=1	Shmt2	47.42	56.15	23	0.917451	0.0593856	0.771416	0.000384116	47.21	60.32	25	0.937623	0.16394	0.798483	0.000721002	50.27	57.14	26	0.66438	0.00361026	0.731545	0.00070506	45.27	55.36	23	0.70143	2.61474e-10	0.725287	0.000783252	0.805221	0.142285	0.756683	0.0345541
tr|Q5VLR5|Q5VLR5_RAT	BWK4 OS=Rattus norvegicus GN=Erp44 PE=2 SV=1	Erp44	8.65	14.29	5	0.754979	0.0444138	0.626522	0.0133607	10.96	23.4	7	0.745143	0.161166	0.482246	0.00280832	8.2	19.95	6	0.707379	0.800466	0.914382	0.944954	11.46	23.4	7	0.539702	0.752828	0.696835	0.805161	0.686801	0.100189	0.679996	0.179986
tr|Q5XI04|Q5XI04_RAT	Protein Stom OS=Rattus norvegicus GN=Stom PE=2 SV=1	Stom	12.7	31.34	6	1.34386	0.10541	1.36954	0.214536	12.66	33.1	6	1.37862	0.102087	1.36042	0.216595	18.02	52.82	10	1.33371	0.192676	2.21025	0.0526823	19.38	56.34	10	1.27547	0.198227	1.77647	0.00370964	1.33291	0.0428555	1.67917	0.403727
tr|Q5XI86|Q5XI86_RAT	Peptidyl-tRNA hydrolase 2 OS=Rattus norvegicus GN=Ptrh2 PE=1 SV=1	Ptrh2	10.09	42.54	5	0.814651	0.525919	1.05474	0.89314	10.11	42.54	5	0.948806	0.578714	1.26979	0.664679	11.55	50.28	6	0.819052	0.8583	0.933586	0.965104	11.09	50.28	6	0.878942	0.75908	1.14032	0.928203	0.865363	0.0628849	1.09961	0.141651
tr|Q5XIA5|Q5XIA5_RAT	Coenzyme A synthase OS=Rattus norvegicus GN=Coasy PE=2 SV=1	Coasy	8.32	14.92	5	1.12264	0.0993517	1.5795	0.137317	11.72	18.12	7	1.23029	0.426192	1.85835	0.166744	10.3	20.96	6	0.878168	0.0773334	1.07339	0.510901	7.18	13.32	4	1.11731	0.691779	1.49246	0.136219	1.0871	0.148696	1.50092	0.324951
tr|Q5XIA6|Q5XIA6_RAT	Sphingomyelin phosphodiesterase OS=Rattus norvegicus GN=Smpd1 PE=2 SV=1	Smpd1	3.23	3.509	2	0.95438	0.879224	0.653763	0.321852	8.39	8.931	4	1.3152	0.355009	0.842766	0.723164	7.12	8.931	4	1.0393	0.89492	0.295543	0.300225	5.34	5.901	3	1.52683	0.00734463	0.811279	0.848058	1.20893	0.261995	0.650838	0.250879
tr|Q5XIG9|Q5XIG9_RAT	Mitochondrial protein 18 kDa OS=Rattus norvegicus GN=Mtfp1 PE=2 SV=1	Mtfp1	5.69	27.11	3	0.933477	0.78825	0.986423	0.993197	3.88	21.08	3	0.875182	0.750983	0.674026	0.602371	8.16	34.34	4	0.910105	0.314841	0.851555	0.325663	6.64	21.69	4	0.888262	0.429686	0.846955	0.346658	0.901757	0.0255877	0.83974	0.128022
tr|Q5XIH3|Q5XIH3_RAT	NADH dehydrogenase (Ubiquinone) flavoprotein 1 OS=Rattus norvegicus GN=Ndufv1 PE=2 SV=1	Ndufv1	45.07	62.07	24	0.962784	0.749075	1.05835	0.802205	46.2	65.73	24	0.977143	0.870358	1.03626	0.895967	43.42	62.93	23	1.17262	0.339266	1.0312	0.876342	46.9	63.15	25	1.12471	0.022107	0.998978	0.989177	1.05932	0.105176	1.0312	0.024502
tr|Q5XIJ3|Q5XIJ3_RAT	Isocitrate dehydrogenase 3 (NAD), gamma OS=Rattus norvegicus GN=Idh3g PE=2 SV=1	Idh3g	18.03	41.48	9	0.936351	0.603973	1.14913	0.46407	20.84	39.44	10	0.889372	0.366314	0.947405	0.886685	20.79	44.02	11	0.938614	0.521232	0.976372	0.882572	19.28	41.98	10	1.00166	0.979735	0.968603	0.849834	0.9415	0.0460856	1.01038	0.0933087
tr|Q5XIM0|Q5XIM0_RAT	BCS1-like (Yeast) OS=Rattus norvegicus GN=Bcs1l PE=2 SV=1	Bcs1l	24.54	38.28	12	0.961819	0.672969	1.25319	0.101251	27.41	44.02	14	0.910049	0.286293	1.20714	0.292841	35.15	51.67	18	1.30295	0.0590817	1.35021	0.0711566	30.35	44.98	16	1.30665	0.165882	1.46627	0.048622	1.12037	0.214017	1.3192	0.114755
tr|Q641Z9|Q641Z9_RAT	Protein Sdhc OS=Rattus norvegicus GN=Sdhc PE=2 SV=1	Sdhc	10	38.46	5	0.785762	0.0278629	1.00905	0.90611	10	38.46	5	0.770232	0.022835	0.946384	0.502772	9.96	38.46	5	0.97459	0.922154	0.866206	0.83808	9.64	38.46	6	1.11232	0.292794	1.02075	0.917068	0.910727	0.163375	0.960596	0.0708918
tr|Q642D2|Q642D2_RAT	Acid phosphatase 2, lysosomal OS=Rattus norvegicus GN=Acp2 PE=2 SV=1	Acp2	6.75	16.31	5	0.933404	0.287155	0.690321	0.255146	8.1	13	4	0.997361	0.977305	0.628321	0.19525	8.7	16.31	5	0.731285	0.042284	0.727305	0.116813	10.08	16.31	6	0.690025	0.0144583	0.752536	0.0547612	0.838019	0.150313	0.699621	0.053965
tr|Q64648|Q64648_RAT	Cytochrome P450 2C12, female-specific OS=Rattus norvegicus GN=Cyp2c40 PE=2 SV=1	Cyp2c40	47.77	48.16	26	0.765091	0.103662	0.769868	0.250534	44.17	46.53	22	0.750252	0.113438	0.807895	0.0619076	54.13	50.61	26	0.661604	2.95426e-05	0.667827	0.124339	53.62	55.71	28	0.654053	0.00330683	0.687967	0.00292572	0.70775	0.0580438	0.733389	0.0664413
tr|Q66HF3|Q66HF3_RAT	Electron transfer flavoprotein-ubiquinone oxidoreductase, mitochondrial OS=Rattus norvegicus GN=Etfdh PE=2 SV=1	Etfdh	51.88	52.92	27	0.927628	0.231398	1.26234	0.00280993	55.84	52.92	31	0.9015	0.162081	1.29455	0.00170518	63.07	57.79	34	1.10167	0.336497	1.18366	0.421727	58.25	55.52	31	1.09689	0.533745	1.15203	0.488146	1.00692	0.107195	1.22314	0.0664621
tr|Q66HK8|Q66HK8_RAT	Cytochrome P450 4F1 OS=Rattus norvegicus GN=Cyp4f1 PE=2 SV=1	Cyp4f1	7.7	13.55	6	1.66443	0.529937	0.331284	0.735977	8.67	9.733	4	0.989326	0.980894	0.923627	0.969478	13.04	16.22	7	1.15624	0.788798	0.227212	0.356847	10.34	12.21	5	0.605976	0.359837	0.457975	0.54789	1.10399	0.438935	0.485024	0.30725
tr|Q66HT1|Q66HT1_RAT	Fructose-bisphosphate aldolase OS=Rattus norvegicus GN=Aldob PE=2 SV=1	Aldob	17.73	43.96	10	1.98629	0.349708	1.76723	0.464765	19.64	43.96	10	1.68299	0.494641	2.06125	0.368066	17.58	42.03	9	1.53786	0.0934463	2.52776	0.00110321	18.2	42.03	9	1.62576	0.113453	2.86353	0.00222831	1.70822	0.194749	2.30494	0.48655
tr|Q68FZ8|Q68FZ8_RAT	Propionyl coenzyme A carboxylase, beta polypeptide OS=Rattus norvegicus GN=Pccb PE=2 SV=1	Pccb	43.17	53.05	23	0.92332	0.448065	1.12158	0.311052	42.72	51.57	22	0.905426	0.362592	1.08047	0.460968	44.06	53.05	22	1.07074	0.508221	0.968006	0.744051	46.14	57.3	25	1.06066	0.563128	0.892678	0.664798	0.990036	0.0877694	1.01568	0.104587
tr|Q68G41|Q68G41_RAT	Dodecenoyl-Coenzyme A delta isomerase (3,2 trans-enoyl-Coenzyme A isomerase) OS=Rattus norvegicus GN=Eci1 PE=2 SV=1	Eci1	18.64	42.56	10	0.971635	0.685929	0.991997	0.944516	20.85	49.13	12	0.943799	0.74208	1.01347	0.975614	22.2	50.87	12	1.29554	0.00676964	1.05773	0.611293	21.09	49.13	11	1.26321	0.0515801	1.03427	0.83514	1.11855	0.186527	1.02437	0.0281519
tr|Q68G44|Q68G44_RAT	3-hydroxy-3-methylglutaryl-Coenzyme A synthase 2 (Mitochondrial) OS=Rattus norvegicus GN=Hmgcs2 PE=2 SV=1	Hmgcs2	55.29	56.5	27	1.49646	0.0926697	1.24025	0.405613	58.21	59.25	30	1.35885	0.0932378	1.18263	0.576722	58.47	59.25	32	1.02383	0.796073	1.2148	0.224317	56.1	58.07	30	0.980632	0.936675	1.23496	0.536524	1.21494	0.252578	1.21816	0.0261018
tr|Q6AXY8|Q6AXY8_RAT	Dehydrogenase/reductase (SDR family) member 1 OS=Rattus norvegicus GN=Dhrs1 PE=2 SV=1	Dhrs1	19.61	44.41	11	0.774534	0.100842	0.788138	0.240766	17.4	38.34	9	0.704296	0.029179	0.851838	0.306949	18.33	44.41	10	0.928486	0.724019	0.789819	0.355226	20.14	46.96	10	0.882868	0.562775	0.727713	0.461595	0.822546	0.101899	0.789377	0.0506809
tr|Q6AY58|Q6AY58_RAT	B-cell receptor-associated protein 31 OS=Rattus norvegicus GN=Bcap31 PE=2 SV=1	Bcap31	4.22	10.61	2	0.573475	0.0171296	0.823732	0.181884	7.05	18.78	4	0.587998	0.0298293	0.675512	0.0734799	6.17	17.55	3	0.685548	0.0513484	1.01933	0.945881	3.17	14.29	3	0.530714	0.207531	1.00151	0.995755	0.594434	0.0654286	0.88002	0.162437
tr|Q6AYS2|Q6AYS2_RAT	RCG24191 OS=Rattus norvegicus GN=Sfxn1 PE=2 SV=1	Sfxn1	19.84	41.3	10	0.879606	0.974734	1.15885	0.966769	17.54	40.99	9	0.777629	0.935143	0.984262	0.99112	22.1	51.86	11	0.790271	0.92498	0.848619	0.961972	21.6	51.86	12	0.87642	0.958281	0.818675	0.944525	0.830982	0.0545673	0.952601	0.155229
tr|Q6AYS3|Q6AYS3_RAT	Protective protein for beta-galactosidase OS=Rattus norvegicus GN=Ctsa PE=2 SV=1	Ctsa	10.37	16.67	6	1.4762	0.00569367	0.597146	0.0239964	12.84	18.86	7	1.4696	0.00404217	0.60499	0.223438	10.13	17.54	6	1.59117	0.819592	1.82859	0.763015	12.48	17.54	7	1.29505	0.854564	1.44163	0.805711	1.45801	0.122139	1.11809	0.617561
tr|Q6IMX3|Q6IMX3_RAT	Acetyl-Coenzyme A dehydrogenase, short chain, isoform CRA_a OS=Rattus norvegicus GN=Acads PE=2 SV=1	Acads	34.48	52.17	19	0.864495	0.277903	0.719339	0.0326133	34.18	54.35	19	0.887953	0.397083	0.70069	0.0339723	36.69	54.35	19	0.612233	2.25966e-08	0.59144	0.00389277	34.55	52.66	18	0.597998	1.67415e-05	0.623389	0.0134768	0.74067	0.156925	0.658714	0.0611309
tr|Q6IMX8|Q6IMX8_RAT	Acyl-CoA thioesterase 2 OS=Rattus norvegicus GN=Acot2 PE=2 SV=1	Acot2	24.62	32.67	13	1.20493	0.423949	0.564137	0.000322925	24.17	31.13	12	1.00665	0.969756	0.582903	5.00749e-07	23.97	32.67	13	0.823529	0.271397	0.760798	0.104816	23.74	32.67	14	1.06457	0.916262	0.769194	0.308396	1.02492	0.157973	0.669258	0.110867
tr|Q6IN37|Q6IN37_RAT	GM2 ganglioside activator OS=Rattus norvegicus GN=Gm2a PE=2 SV=1	Gm2a	7.25	23.62	4	1.61282	0.664573	0.798667	0.865204	6.86	23.62	4	1.81642	0.0950319	1.14044	0.793845	5.32	23.62	3	1.17778	0.899787	1.18049	0.891937	4.84	23.62	3	1.53287	0.708884	1.27583	0.862455	1.53497	0.266373	1.09886	0.208027
tr|Q6IRK4|Q6IRK4_RAT	Protein Slc37a4 OS=Rattus norvegicus GN=Slc37a4 PE=2 SV=1	Slc37a4	5.8	8.858	3	0.797213	0.261784	1.09847	0.69074	4.07	10.02	3	0.80737	0.618859	1.33892	0.488219	5.47	9.557	3	0.910841	0.591585	0.918075	0.848454	5.11	8.858	3	1.06237	0.819219	0.805631	0.511046	0.894447	0.123156	1.04027	0.232785
tr|Q6IRL2|Q6IRL2_RAT	Mitofusin 2 OS=Rattus norvegicus GN=LOC100911485 PE=2 SV=1	LOC100911485	12.37	12.29	7	0.849529	0.462857	0.643499	0.00375052	9.76	8.851	5	0.864003	0.527431	0.669053	0.695355	20.32	19.82	10	1.24787	0.406469	1.08545	0.915808	27.76	27.21	14	1.06187	0.763437	0.726843	0.700166	1.00582	0.188209	0.781212	0.205801
tr|Q6P2A5|Q6P2A5_RAT	GTP:AMP phosphotransferase AK3, mitochondrial OS=Rattus norvegicus GN=Ak3 PE=2 SV=1	Ak3	26.66	63	15	1.14236	0.306146	1.01275	0.943159	24.29	58.59	12	1.16793	0.381943	1.06206	0.723416	23.82	54.19	13	0.724284	0.000772159	1.10898	0.518684	20.36	53.74	10	0.781827	0.00269685	1.16385	0.624781	0.9541	0.233565	1.08691	0.0646101
tr|Q6P762|Q6P762_RAT	Alpha-mannosidase OS=Rattus norvegicus GN=Man2b1 PE=2 SV=1	Man2b1	27.48	20.91	14	1.05863	0.45863	0.97985	0.887995	27.75	20.81	14	1.09409	0.284247	0.987307	0.91447	22.75	15.06	11	1.07145	0.281905	1.24559	0.151364	25.58	18.04	13	1.06955	0.44419	1.23606	0.100852	1.07343	0.0148868	1.1122	0.148601
tr|Q6P7A7|Q6P7A7_RAT	Dolichyl-diphosphooligosaccharide--protein glycosyltransferase subunit 1 OS=Rattus norvegicus GN=Rpn1 PE=2 SV=1	Rpn1	34.92	34.98	17	0.710049	3.29707e-05	0.61332	0.00104342	36.28	36.63	18	0.666059	2.61458e-07	0.610265	0.102646	40.32	45.71	20	0.734191	0.000492646	0.920692	0.403735	41.61	46.04	22	0.783036	0.000114763	0.96046	0.718614	0.723334	0.0487823	0.776184	0.190521
tr|Q6P7Q6|Q6P7Q6_RAT	Galectin OS=Rattus norvegicus GN=Lgals9 PE=2 SV=1	Lgals9	12.2	19.57	6	0.212566	0.0943221	0.0879946	0.00773533	13.99	28.88	8	0.185343	0.0395627	0.112023	0.0161268	15.59	30.43	8	0.817641	0.636973	0.124517	0.0273452	14	28.57	7	0.965335	0.929978	0.11815	0.00879932	0.545221	0.404508	0.110671	0.0159551
tr|Q6P9Y4|Q6P9Y4_RAT	ADP/ATP translocase 1 OS=Rattus norvegicus GN=Slc25a4 PE=1 SV=1	Slc25a4	29.56	45.3	15	0.731055	0.878315	0.729564	0.239955	29.06	45.64	15	1.01417	0.96466	0.698646	0.254685	28.18	40.6	14	0.864971	0.223489	0.622383	0.0474736	30.2	39.93	15	0.792366	0.116941	0.539611	0.033243	0.85064	0.121988	0.647551	0.0848949
tr|Q6QI09|Q6QI09_RAT	ATP synthase subunit gamma, mitochondrial OS=Rattus norvegicus GN=Taf3 PE=2 SV=1	Taf3	16.29	13.51	9	0.996342	0.944279	1.43386	0.000375723	16.85	14.5	10	0.981117	0.719526	1.33242	0.0243524	17.07	14.5	10	1.12308	0.0716213	1.21801	0.0137334	15.41	14.33	9	1.09382	0.57831	1.30229	0.559448	1.04859	0.0704206	1.32165	0.0891137
tr|Q7TMC7|Q7TMC7_RAT	Ab2-417 OS=Rattus norvegicus GN=Tf PE=2 SV=1	Tf	60.63	35.44	31	0.836565	0.000701668	0.637925	0.000235544	51.86	32.89	25	0.780232	0.00128691	0.658381	0.000203723	62.24	34.12	31	0.790164	0.0763019	0.747384	0.0013647	66.06	33.2	33	0.832464	0.150235	0.825603	0.107936	0.809856	0.0288089	0.717324	0.0864225
tr|Q7TP54|Q7TP54_RAT	Ab2-162 OS=Rattus norvegicus GN=Fam65b PE=2 SV=1	Fam65b	8.16	4.427	4	1.02711	0.848437	0.764048	0.244715	9.12	4.962	5	0.834385	0.156519	0.605405	0.0252832	8.21	4.656	4	0.75985	0.857683	0.847459	0.511244	6.76	4.656	4	0.544785	0.283442	0.756671	0.751712	0.791532	0.199349	0.743396	0.100786
tr|Q7TP77|Q7TP77_RAT	Aa2-277 OS=Rattus norvegicus GN=Mrpl49 PE=2 SV=1	Mrpl49	4.19	15.66	2	0.667421	0.84224	1.40458	0.204815	4.13	15.66	2	0.799486	0.955326	1.36534	0.379017	6.3	22.29	3	0.977861	0.992471	1.49231	0.289595	6.8	36.14	4	0.788926	0.9221	1.42771	0.306788	0.808424	0.127868	1.42248	0.0531953
tr|Q7TP78|Q7TP78_RAT	Aa2-258 OS=Rattus norvegicus GN=Ndufa8 PE=2 SV=1	Ndufa8	8.56	29.1	5	0.664106	0.464913	0.787053	0.633208	5.47	16.93	3	0.641563	0.384549	0.791343	0.611423	11.43	44.97	6	0.85809	0.70206	0.781991	0.503985	11.76	44.97	6	0.871734	0.731318	0.820987	0.613773	0.758873	0.122915	0.795343	0.0175179
tr|Q7TPA1|Q7TPA1_RAT	Ab1-114 OS=Rattus norvegicus GN=Slc25a15 PE=2 SV=1	Slc25a15	23.91	39.64	12	1.02684	0.654065	1.3309	0.00130362	23.69	39.64	12	1.08074	0.690315	1.48222	0.00884766	21.46	37.87	11	1.22591	0.00455924	1.336	0.358162	24.81	42.6	13	1.26643	0.00587355	1.66288	0.0316421	1.14998	0.114429	1.453	0.156526
tr|Q7TPJ4|Q7TPJ4_RAT	Ac2-202 OS=Rattus norvegicus GN=Ldhd PE=2 SV=1	Ldhd	5.26	9.98	3	1.13378	0.39452	0.187409	0.286288	7.74	15.17	4	1.03991	0.805607	0.100596	0.270469	10.26	15.17	5	1.02996	0.922646	0.577458	0.145542	8.96	15.97	5	0.930573	0.742297	0.410119	0.2963	1.03356	0.0830731	0.318896	0.216117
tr|Q7TQ85|Q7TQ85_RAT	Ac1164 OS=Rattus norvegicus GN=Pdhx PE=2 SV=1	Pdhx	19.89	27.27	11	0.911855	0.690869	1.24868	0.300443	17.64	20.41	9	0.876786	0.565852	1.20357	0.522839	20.64	28.57	11	0.739533	0.00501471	1.17502	0.225841	22.31	24.68	11	0.725834	0.00826356	1.15051	0.112867	0.813502	0.0945784	1.19444	0.0421581
tr|Q8CHN5|Q8CHN5_RAT	Epididymal secretory protein 1 OS=Rattus norvegicus GN=Npc2 PE=2 SV=1	Npc2	3.12	16.78	2	0.893538	0.522301	0.548913	0.170489	3.73	26.17	3	0.880745	0.544995	0.587875	0.164036	3.57	26.17	3	0.662594	0.211493	0.585837	0.314548	4.84	26.17	3	0.70013	0.516259	0.535978	0.769632	0.784252	0.119905	0.564651	0.026192
tr|Q8HIC6|Q8HIC6_RAT	NADH-ubiquinone oxidoreductase chain 4 OS=Rattus norvegicus GN=Mt-nd4 PE=3 SV=1	Mt-nd4	4	6.318	2	1.01085	0.931186	0.684557	0.163032	4.02	6.318	2	1.0765	0.869619	0.700571	0.0871538	8.92	13.07	5	1.02851	0.944954	0.860326	0.227474	8.88	13.07	5	1.10494	0.59173	0.809494	0.146991	1.0552	0.0432325	0.763737	0.0850148
tr|Q8SEZ0|Q8SEZ0_RAT	NADH-ubiquinone oxidoreductase chain 5 OS=Rattus norvegicus GN=Mt-nd5 PE=3 SV=1	Mt-nd5	6.52	9.688	4	1.08771	0.36128	1.08117	0.390834	6.01	7.882	3	1.13203	0.268918	1.12212	0.403848	6.09	7.882	3	0.869388	0.680664	0.586337	0.765801	6.49	9.688	4	1.13341	0.783624	0.986464	0.947461	1.05563	0.125964	0.944025	0.245133
tr|Q8SEZ5|Q8SEZ5_RAT	Cytochrome c oxidase subunit 2 OS=Rattus norvegicus GN=Mt-co2 PE=3 SV=1	Mt-co2	9.96	40.53	5	0.533964	0.516337	1.19718	0.123511	9.49	40.53	5	0.905861	0.342627	1.22592	0.102685	10.25	40.53	5	1.03753	0.77177	1.03648	0.98498	11.32	43.61	6	0.982757	0.967193	1.07939	0.967647	0.865027	0.22722	1.13474	0.0911605
tr|Q8SEZ8|Q8SEZ8_RAT	NADH-ubiquinone oxidoreductase chain 1 (Fragment) OS=Rattus norvegicus GN=Mt-nd1 PE=3 SV=1	Mt-nd1	7.29	11.95	4	0.976905	0.836065	0.807137	0.415536	6.59	11.95	4	1.00618	0.946295	0.806168	0.0783503	3.46	8.805	2	1.13745	0.9516	0.72999	0.88749	8.7	14.47	5	1.1547	0.901428	0.749709	0.857243	1.06881	0.0902917	0.773251	0.0394021
tr|Q99JC6|Q99JC6_RAT	Protein Tapbp OS=Rattus norvegicus GN=Tapbp PE=2 SV=1	Tapbp	2.5	7.328	2	0.522428	0.0155792	0.482795	0.694559	3.75	7.328	2	0.557845	0.0102564	0.553241	0.651793	4.01	7.328	2	0.581878	0.215866	0.649811	0.183196	4	7.328	2	0.146427	0.521244	0.656837	0.195816	0.452145	0.205269	0.585671	0.0832942
tr|Q9WVJ6|Q9WVJ6_RAT	Protein Tgm2 OS=Rattus norvegicus GN=Tgm2 PE=2 SV=1	Tgm2	4.01	4.81	2	1.83463	0.202611	2.16174	0.167566	4.03	4.81	2	1.92795	0.099816	2.56804	0.0712827	6.25	6.706	3	1.70502	0.177545	1.32131	0.379281	8.04	7.872	4	1.47253	0.110935	1.44828	0.173464	1.73503	0.197437	1.87484	0.591938
tr|R9PXV1|R9PXV1_RAT	Beta-mannosidase (Fragment) OS=Rattus norvegicus GN=Manba PE=4 SV=1	Manba	18.38	15.55	9	1.07947	0.386134	0.832615	0.466616	23.05	19.56	11	1.12193	0.123538	1.12718	0.649095	22.74	20.29	12	1.57967	0.000531026	1.60959	0.00436085	28.99	25.52	14	1.3843	0.130353	1.48343	0.0905017	1.29134	0.234779	1.2632	0.352321
tr|Z4YND9|Z4YND9_RAT	Argininosuccinate lyase OS=Rattus norvegicus GN=Asl PE=3 SV=1	Asl	6.44	10.99	5	2.44899	0.00153376	2.32824	0.0159955	8.16	10.99	5	2.05016	0.0061404	1.35457	0.82734	6.02	9.267	3	1.85695	0.328135	1.20173	0.323357	5.74	9.267	3	1.47298	0.779139	1.30236	0.91433	1.95727	0.406213	1.54672	0.524858
