# Supplementary material for: Proteomics and metabolomics analysis of hepatic mitochondrial metabolism in alcohol-preferring and non-preferring rats
Source: Oncotarget. 2017 Oct 25;8(60):102020–32. doi: 10.18632/oncotarget.22040 (PMC5731932; doi:10.18632/oncotarget.22040)
Supplement: Supplementary file 3 [file oncotarget-08-102020-s003.xlsx]

## Sheet: Regulated Proteins Summary
Accession	Gene	Name	AP/NAP		AEAP/NAP		Annotation	pathway	Function	GO
			Mean	SD	Mean	SD				Gene ontology (biological process)	Gene ontology (molecular function)	Gene ontology (cellular component)
tr|D3Z900|D3Z900_RAT	Marc2	Mitochondrial amidoxime reducing component 2 OS=Rattus norvegicus GN=Marc2 PE=4 SV=2	0.681996	0.0415429	0.56554	0.0996418	reduces N-hydroxylated substrates				catalytic activity [GO: 3824]; molybdenum ion binding [GO: 3 151]; pyridoxal phosphate binding [GO: 3 17 ]	integral component of membrane [GO:0016021]
sp|Q9QZH8|AAAD_RAT	Aadac	Arylacetamide deacetylase OS=Rattus norvegicus GN=Aadac PE=2 SV=3	0.696309	0.039172	0.507125	0.0422597	Displays cellular triglyceride lipase activity in liver, increases the levels of intracellular fatty acids		FUNCTION: Displays cellular triglyceride lipase activity in liver, increases the levels of intracellular fatty acids derived from the hydrolysis of newly formed triglyceride stores and plays a role in very low-density lipoprotein assembly (By similarity). Displays serine esterase activity in liver. Deacetylates a variety of arylacetamide substrates, including xenobiotic compounds and procarcinoge…	lipid metabolic process [GO: 6629]	deacetylase activity [GO: 19213]; triglyceride lipase activity [GO: 48 6]	endoplasmic reticulum membrane [GO:0005789]; integral component of membrane [GO:0016021]; organelle membrane [GO:0031090]
sp|Q64602|AADAT_RAT	Aadat	Kynurenine/alpha-aminoadipate aminotransferase, mitochondrial OS=Rattus norvegicus GN=Aadat PE=1 SV=1	0.74322	0.0964998	0.503713	0.043133	Transaminase，major pathway for L-lysine catabolism， The other activity involves the transamination of kynurenine to produce kynurenine acid, the precursor of kynurenic acid which has neuroprotective properties	PATHWAY: Amino-acid degradation; L-lysine degradation via saccharopine pathway; glutaryl-CoA from L-lysine: step 4/6.	FUNCTION: Transaminase with broad substrate specificity. Has transaminase activity towards aminoadipate, kynurenine, methionine and glutamate. Shows activity also towards tryptophan, aspartate and hydroxykynurenine. Accepts a variety of oxo-acids as amino-group acceptors, with a preference for 2-oxoglutarate, 2-oxocaproic acid, phenylpyruvate and alpha-oxo-gamma-methiol butyric acid. Can also use…	2-oxoglutarate metabolic process [GO: 61 3]; biosynthetic process [GO: 9 58]; glutamate metabolic process [GO: 6536]; kynurenine metabolic process [GO: 7 189]; L-lysine catabolic process to acetyl-CoA via saccharopine [GO: 33512]; tryptophan catabolic process to kynurenine [GO: 19441]	2-aminoadipate transaminase activity [GO: 47536]; kynurenine-oxoglutarate transaminase activity [GO: 16212]; pyridoxal phosphate binding [GO: 3 17 ]; transaminase activity [GO: 8483]	mitochondrion [GO:0005739]
sp|P50554|GABT_RAT	Abat	4-aminobutyrate aminotransferase, mitochondrial OS=Rattus norvegicus GN=Abat PE=1 SV=3	0.697843	0.24405	0.47643	0.0193027	catabolism of gamma-aminobutyric acid (GABA) into succinic semialdehyde		FUNCTION: Catalyzes the conversion of gamma-aminobutyrate and L-beta-aminoisobutyrate to succinate semialdehyde and methylmalonate semialdehyde, respectively. Can also convert delta-aminovalerate and beta-alanine.	aging [GO: 7568]; behavioral response to cocaine [GO: 48148]; cerebellum development [GO: 21549]; copulation [GO: 762 ]; exploration behavior [GO: 3564 ]; gamma-aminobutyric acid biosynthetic process [GO: 9449]; gamma-aminobutyric acid catabolic process [GO: 945 ]; locomotory behavior [GO: 7626]; negative regulation of blood pressure [GO: 45776]; negative regulation of dopamine secretion [GO: 336…	(S)-3-amino-2-methylpropionate transaminase activity [GO: 47298]; 4-aminobutyrate transaminase activity [GO: 3867]; identical protein binding [GO: 428 2]; iron-sulfur cluster binding [GO: 51536]; metal ion binding [GO: 46872]; protein homodimerization activity [GO: 428 3]; pyridoxal phosphate binding [GO: 3 17 ]; succinate-semialdehyde dehydrogenase binding [GO: 32145]	4-aminobutyrate transaminase complex [GO:0032144]; extracellular exosome [GO:0070062]; mitochondrial matrix [GO:0005759]; mitochondrion [GO:0005739]; neuron projection [GO:0043005]
tr|F1LSP2|F1LSP2_RAT	Acad10	Protein Acad10 OS=Rattus norvegicus GN=Acad10 PE=3 SV=2	0.588651	0.0771327	0.553913	0.0467622	acyl-CoA dehydrogenase family, beta-oxidation of fatty acids in mitochondria			fatty acid beta-oxidation using acyl-CoA dehydrogenase [GO: 33539]; lipid homeostasis [GO: 55 88]	acyl-CoA dehydrogenase activity [GO: 3995]; electron carrier activity [GO: 9 55]; fatty-acyl-CoA binding [GO: 62]; flavin adenine dinucleotide binding [GO: 5 66 ]; hydrolase activity [GO: 16787]; oxidoreductase activity, acting on the CH-CH group of donors, with a flavin as acceptor [GO: 5289 ]	mitochondrion [GO:0005739]
tr|B1WC61|B1WC61_RAT	Acad9	Acad9 protein OS=Rattus norvegicus GN=Acad9 PE=2 SV=1	1.8144	0.0889321	1.7258	0.0799852	acyl-CoA dehydrogenase family, catalyze the rate-limiting step in beta-oxidation of fatty acids, specifically active toward palmitoyl-CoA and long-chain unsaturated substrates			fatty acid beta-oxidation using acyl-CoA dehydrogenase [GO: 33539]; lipid homeostasis [GO: 55 88]; mitochondrial respiratory chain complex I assembly [GO: 32981]	acyl-CoA dehydrogenase activity [GO: 3995]; electron carrier activity [GO: 9 55]; fatty-acyl-CoA binding [GO: 62]; flavin adenine dinucleotide binding [GO: 5 66 ]; oxidoreductase activity, acting on the CH-CH group of donors, with a flavin as acceptor [GO: 5289 ]	dendrite [GO:0030425]; mitochondrion [GO:0005739]; nucleus [GO:0005634]
sp|Q9ER34|ACON_RAT	Aco2	Aconitate hydratase, mitochondrial OS=Rattus norvegicus GN=Aco2 PE=1 SV=2	0.777568	0.214986	0.606182	0.0113305	aconitase/IPM isomerase family,It is an enzyme that catalyzes the interconversion of citrate to isocitrate via cis-aconitate in the second step of the TCA cycle. This protein is encoded in the nucleus and functions in the mitochondrion. It was found to be one of the mitochondrial matrix proteins that are preferentially degraded by the serine protease 15(PRSS15), also known as Lon protease, after …	PATHWAY: Carbohydrate metabolism; tricarboxylic acid cycle; isocitrate from oxaloacetate: step 2/2.	FUNCTION: Catalyzes the isomerization of citrate to isocitrate via cis-aconitate. {ECO: 25 }.	citrate metabolic process [GO: 61 1]; isocitrate metabolic process [GO: 61 2]; tricarboxylic acid cycle [GO: 6 99]	3 iron, 4 sulfur cluster binding [GO: 51538]; 4 iron, 4 sulfur cluster binding [GO: 51539]; aconitate hydratase activity [GO: 3994]; iron ion binding [GO: 55 6]	mitochondrion [GO:0005739]; myelin sheath [GO:0043209]; nucleus [GO:0005634]
sp|Q6SKG1|ACSM3_RAT	Acsm3	Acyl-coenzyme A synthetase ACSM3, mitochondrial OS=Rattus norvegicus GN=Acsm3 PE=2 SV=1	0.819085	0.235242	0.376483	0.125528	Has medium-chain fatty acid:CoA ligase activity with broad substrate specificity		FUNCTION: Has medium-chain fatty acid:CoA ligase activity with broad substrate specificity (in vitro). Acts on acids from C(4) to C(11) and on the corresponding 3-hydroxy- and 2,3- or 3,4-unsaturated acids (in vitro) (By similarity). {ECO: 25 }.	fatty acid biosynthetic process [GO: 6633]	ATP binding [GO: 5524]; butyrate-CoA ligase activity [GO: 4776 ]; fatty acid ligase activity [GO: 15645]; metal ion binding [GO: 46872]	mitochondrial matrix [GO:0005759]
sp|Q6AYT9|ACSM5_RAT	Acsm5	Acyl-coenzyme A synthetase ACSM5, mitochondrial OS=Rattus norvegicus GN=Acsm5 PE=2 SV=1	0.633317	0.0325196	0.528829	0.0560548	Has medium-chain fatty acid:CoA ligase activity with broad substrate specificity		FUNCTION: Has medium-chain fatty acid:CoA ligase activity with broad substrate specificity (in vitro). Acts on acids from C(4) to C(11) and on the corresponding 3-hydroxy- and 2,3- or 3,4-unsaturated acids (in vitro) (By similarity). {ECO: 25 }.	fatty acid metabolic process [GO: 6631]	ATP binding [GO: 5524]; butyrate-CoA ligase activity [GO: 4776 ]; GTP binding [GO: 5525]; metal ion binding [GO: 46872]	mitochondrial matrix [GO:0005759]
sp|P06757|ADH1_RAT	Adh1	Alcohol dehydrogenase 1 OS=Rattus norvegicus GN=Adh1 PE=1 SV=3	2.10996	0.127229	1.51971	0.0394121	alcohol dehydrogenase family,This gene is active in the liver in early fetal life but only weakly active in adult liver. This gene is found in a cluster with six additional alcohol dehydrogenase genes, including those encoding the beta and gamma subunits, on the long arm of chromosome 4. Mutations in this gene may contribute to variation in certain personality traits and substance dependence.			acetaldehyde biosynthetic process [GO: 46186]; animal organ regeneration [GO: 311 ]; ethanol oxidation [GO: 6 69]; response to progesterone [GO: 3257 ]	alcohol dehydrogenase (NAD) activity [GO: 4 22]; drug binding [GO: 8144]; ethanol binding [GO: 35276]; NAD binding [GO: 51287]; retinol dehydrogenase activity [GO: 4745]; zinc ion binding [GO: 827 ]	cytosol [GO:0005829]
sp|Q5RJP0|ALD1_RAT	Akr1b7	Aldose reductase-related protein 1 OS=Rattus norvegicus GN=Akr1b7 PE=1 SV=1	0.589231	0.1264	0.52868	0.0423592	Aldo/keto reductase (AKR) superfamily,which are involved in the detoxification of aldehydes and ketones		FUNCTION: Reduces a broad range of aliphatic and aromatic aldehydes to the corresponding alcohols. May play a role in the metabolism of xenobiotic aromatic aldehydes. {ECO: 269|PubMed:21 48316}.		alditol:NADP+ 1-oxidoreductase activity [GO: 4 32]; aldo-keto reductase (NADP) activity [GO: 4 33]	mitochondrion [GO:0005739]
sp|P23457|DIDH_RAT	Akr1c9	3-alpha-hydroxysteroid dehydrogenase OS=Rattus norvegicus GN=Akr1c9 PE=1 SV=1	2.11199	0.110609	1.98997	0.615193	Aldo/keto reductase (AKR) superfamily,which are involved in the detoxification of aldehydes and ketones		FUNCTION: Besides being a 3-alpha-hydroxysteroid dehydrogenase, the enzyme can accomplish diverse functions: as quinone reductase, as an aromatic alcohol dehydrogenase, as dihydrodiol dehydrogenase, and as 9-, 11-, and 15-hydroxyprostaglandin dehydrogenase.	hippocampus development [GO: 21766]; steroid metabolic process [GO: 82 2]	androsterone dehydrogenase (B-specific) activity [GO: 47 42]; steroid dehydrogenase activity [GO: 16229]	cytoplasm [GO:0005737]
sp|Q8CG45|ARK72_RAT	Akr7a2	Aflatoxin B1 aldehyde reductase member 2 OS=Rattus norvegicus GN=Akr7a2 PE=1 SV=2	0.796872	0.119342	0.591428	0.00904402	Aldo/keto reductase (AKR) superfamily,which are involved in the detoxification of aldehydes and ketones. catalyzes the NADPH-dependent reduction of succinic semialdehyde to the endogenous neuromodulator, gamma-hydroxybutyrate		FUNCTION: Catalyzes the NADPH-dependent reduction of succinic semialdehyde to gamma-hydroxybutyrate. May have an important role in producing the neuromodulator gamma-hydroxybutyrate (GHB). Has broad substrate specificity. Can reduce the dialdehyde protein-binding form of aflatoxin B1 (AFB1) to the non-binding AFB1 dialcohol. Acts as a 2-carboxybenzaldehyde reductase. {ECO: 269|PubMed:12 71861}.		alditol:NADP+ 1-oxidoreductase activity [GO: 4 32]; aldo-keto reductase (NADP) activity [GO: 4 33]	Golgi apparatus [GO:0005794]; Golgi stack [GO:0005795]
tr|G3V945|G3V945_RAT	Aldh5a1	Aldehyde dehydrogenase family 5, subfamily A1 OS=Rattus norvegicus GN=Aldh5a1 PE=3 SV=1	0.573786	0.113763	0.529053	0.0462554	This gene encodes a mitochondrial NAD(+)-dependent succinic semialdehyde dehydrogenase. A deficiency of this enzyme, known as 4-hydroxybutyricaciduria, is a rare inborn error in the metabolism of the neurotransmitter 4-aminobutyric acid (GABA).			acetate metabolic process [GO: 6 83]; central nervous system development [GO: 7417]; galactosylceramide metabolic process [GO: 6681]; gamma-aminobutyric acid catabolic process [GO: 945 ]; glucose metabolic process [GO: 6 6]; glucosylceramide metabolic process [GO: 6678]; glutamate metabolic process [GO: 6536]; glutamine metabolic process [GO: 6541]; glutathione metabolic process [GO: 6749]; glyce…	succinate-semialdehyde dehydrogenase (NAD+) activity [GO: 4777]; succinate-semialdehyde dehydrogenase [NAD(P)+] activity [GO: 9 13]	mitochondrion [GO:0005739]
tr|Q66HT1|Q66HT1_RAT	Aldob	Fructose-bisphosphate aldolase OS=Rattus norvegicus GN=Aldob PE=2 SV=1	1.70822	0.194749	2.30494	0.48655	tetrameric glycolytic enzyme that catalyzes the reversible conversion of fructose-1,6-bisphosphate to glyceraldehyde 3-phosphate and dihydroxyacetone phosphate	PATHWAY: Carbohydrate degradation; glycolysis; D-glyceraldehyde 3-phosphate and glycerone phosphate from D-glucose: step 4/4. {ECO: 256|RuleBase:RU 4257, ECO: 256|SAAS:SAAS 312563}.		fructose 1,6-bisphosphate metabolic process [GO: 3 388]; fructose metabolic process [GO: 6 ]; glycolytic process [GO: 6 96]; NADH oxidation [GO: 6116]; positive regulation of ATPase activity [GO: 32781]; vacuolar proton-transporting V-type ATPase complex assembly [GO: 7 72]	fructose-1-phosphate aldolase activity [GO: 616 9]; fructose binding [GO: 7 61]; fructose-bisphosphate aldolase activity [GO: 4332]	centriolar satellite [GO:0034451]; extracellular exosome [GO:0070062]
tr|B2GUV5|B2GUV5_RAT	Atp6v1g1	ATPase, H transporting, lysosomal V1 subunit G1 OS=Rattus norvegicus GN=Atp6v1g1 PE=2 SV=1	1.89252	0.274369	2.55693	0.639237	vacuolar ATPase (V-ATPase),				hydrogen-exporting ATPase activity, phosphorylative mechanism [GO: 8553]	cytosol [GO:0005829]; lysosomal membrane [GO:0005765]; plasma membrane [GO:0005886]; vacuolar proton-transporting V-type ATPase complex [GO:0016471]
tr|E9PTI1|E9PTI1_RAT	Atp6v1h	Protein Atp6v1h OS=Rattus norvegicus GN=Atp6v1h PE=4 SV=1	2.16381	0.621813	2.03343	0.386893	vacuolar ATPase (V-ATPase),			ATP hydrolysis coupled proton transport [GO: 15991]	proton-transporting ATPase activity, rotational mechanism [GO: 46961]	vacuolar proton-transporting V-type ATPase, V1 domain [GO:0000221]
sp|Q05175|BASP1_RAT	Basp1	Brain acid soluble protein 1 OS=Rattus norvegicus GN=Basp1 PE=1 SV=2	2.35257	1.18354	2.32494	0.147521	proton-transporting ATPase activity			negative regulation of transcription, DNA-templated [GO: 45892]	transcription corepressor activity [GO: 3714]; transcription regulatory region DNA binding [GO: 44212]	cytoplasm [GO:0005737]; growth cone [GO:0030426]; nuclear speck [GO:0016607]; nucleus [GO:0005634]; plasma membrane [GO:0005886]
sp|P29147|BDH_RAT	Bdh1	D-beta-hydroxybutyrate dehydrogenase, mitochondrial OS=Rattus norvegicus GN=Bdh1 PE=1 SV=2	1.12868	0.0966125	1.66906	0.04843	short-chain dehydrogenase/reductase gene family， forms a homotetrameric lipid-requiring enzyme of the mitochondrial membrane and has a specific requirement for phosphatidylcholine for optimal enzymatic activity. The encoded protein catalyzes the interconversion of acetoacetate and (R)-3-hydroxybutyrate, the two major ketone bodies produced during fatty acid catabolism			adipose tissue development [GO: 6 612]; brain development [GO: 742 ]; liver development [GO: 1889]; response to cadmium ion [GO: 46686]; response to corticosterone [GO: 51412]; response to drug [GO: 42493]; response to estradiol [GO: 32355]; response to ethanol [GO: 45471]; response to growth hormone [GO: 6 416]; response to hormone [GO: 9725]; response to insulin [GO: 32868]; response to nutrien…	3-hydroxybutyrate dehydrogenase activity [GO: 3858]; phospholipid binding [GO: 5543]	matrix side of mitochondrial inner membrane [GO:0099617]; mitochondrial inner membrane [GO:0005743]; mitochondrial matrix [GO:0005759]
sp|O09171|BHMT1_RAT	Bhmt	Betaine--homocysteine S-methyltransferase 1 OS=Rattus norvegicus GN=Bhmt PE=1 SV=1	1.86618	0.171352	1.5583	0.397133	a cytosolic enzyme that catalyzes the conversion of betaine and homocysteine to dimethylglycine and methionine, respectively	PATHWAY: Amine and polyamine degradation; betaine degradation; sarcosine from betaine: step 1/2.; PATHWAY: Amino-acid biosynthesis; L-methionine biosynthesis via de novo pathway; L-methionine from L-homocysteine (BhmT route): step 1/1.	FUNCTION: Involved in the regulation of homocysteine metabolism. Converts betaine and homocysteine to dimethylglycine and methionine, respectively. This reaction is also required for the irreversible oxidation of choline.	amino-acid betaine catabolic process [GO: 6579]; methionine biosynthetic process [GO: 9 86]; protein methylation [GO: 6479]; response to organonitrogen compound [GO: 1 243]	betaine-homocysteine S-methyltransferase activity [GO: 4715 ]; methyltransferase activity [GO: 8168]; protein complex binding [GO: 324 3]; S-adenosylmethionine-homocysteine S-methyltransferase activity [GO: 8898]; zinc ion binding [GO: 827 ]	cytosol [GO:0005829]; protein complex [GO:0043234]
sp|P43165|CAH5A_RAT	Ca5a	Carbonic anhydrase 5A, mitochondrial OS=Rattus norvegicus GN=Ca5a PE=1 SV=1	0.839321	0.104118	0.400172	0.101821	Carbonic anhydrases (CAs) are a large family of zinc metalloenzymes that catalyze the reversible hydration of carbon dioxide		FUNCTION: Reversible hydration of carbon dioxide. Low activity.	one-carbon metabolic process [GO: 673 ]	carbonate dehydratase activity [GO: 4 89]; zinc ion binding [GO: 827 ]	mitochondrion [GO:0005739]
tr|G3V827|G3V827_RAT	Ccbl1	Cysteine conjugate-beta lyase 1, isoform CRA_a OS=Rattus norvegicus GN=Ccbl1 PE=4 SV=1	0.810729	0.0994542	0.475929	0.118193	a cytosolic enzyme that is responsible for the metabolism of cysteine conjugates of certain halogenated alkenes and alkanes			biosynthetic process [GO: 9 58]	lyase activity [GO: 16829]; pyridoxal phosphate binding [GO: 3 17 ]	0
sp|Q58FK9|KAT3_RAT	Ccbl2	Kynurenine--oxoglutarate transaminase 3 OS=Rattus norvegicus GN=Ccbl2 PE=2 SV=1	0.874367	0.241973	0.61216	0.02074	aminotransferase that transaminates kynurenine to form kynurenic acid. Kynurenic acid is a metabolite of tryptophan		FUNCTION: Catalyzes the irreversible transamination of the L-tryptophan metabolite L-kynurenine to form kynurenic acid (KA). May catalyze the beta-elimination of S-conjugates and Se-conjugates of L-(seleno)cysteine, resulting in the cleavage of the C-S or C-Se bond (By similarity). Has transaminase activity towards L-kynurenine, tryptophan, phenylalanine, serine, cysteine, methionine, histidine, …	biosynthetic process [GO: 9 58]; cellular amino acid metabolic process [GO: 652 ]; kynurenine metabolic process [GO: 7 189]	cysteine-S-conjugate beta-lyase activity [GO: 478 4]; kynurenine-glyoxylate transaminase activity [GO: 47315]; kynurenine-oxoglutarate transaminase activity [GO: 16212]; pyridoxal phosphate binding [GO: 3 17 ]	0
tr|Q4FZY1|Q4FZY1_RAT	Cd68	Cd68 molecule OS=Rattus norvegicus GN=Cd68 PE=2 SV=1	1.80409	0.159599	2.21177	1.11331	transmembrane glycoprotein that is highly expressed by human monocytes and tissue macrophages. It is a member of the lysosomal/endosomal-associated membrane glycoprotein (LAMP) family			cellular response to organic substance [GO: 7131 ]		integral component of membrane [GO:0016021]
sp|Q8CFN2|CDC42_RAT	Cdc42	Cell division control protein 42 homolog OS=Rattus norvegicus GN=Cdc42 PE=1 SV=2	1.81232	0.101566	1.76046	0.0803371	small GTPase of the Rho-subfamily,		FUNCTION: Plasma membrane-associated small GTPase which cycles between an active GTP-bound and an inactive GDP-bound state. In active state binds to a variety of effector proteins to regulate cellular responses. Involved in epithelial cell polarization processes. Regulates the bipolar attachment of spindle microtubules to kinetochores before chromosome congression in metaphase. Plays a role in th…	actin filament branching [GO: 9 135]; actin filament bundle assembly [GO: 51 17]; actin filament organization [GO: 7 15]; adherens junction organization [GO: 34332]; canonical Wnt signaling pathway [GO: 6 7 ]; cardiac conduction system development [GO: 3161]; cellular protein localization [GO: 34613]; dendritic cell migration [GO: 36336]; endocytosis [GO: 6897]; epithelial cell-cell adhesion [GO:…	GTPase activity [GO: 3924]; GTP binding [GO: 5525]; mitogen-activated protein kinase kinase kinase binding [GO: 31435]; ubiquitin protein ligase activity [GO: 6163 ]	apical part of cell [GO:0045177]; cell-cell junction [GO:0005911]; cytoplasmic ribonucleoprotein granule [GO:0036464]; cytosol [GO:0005829]; extracellular exosome [GO:0070062]; filopodium [GO:0030175]; focal adhesion [GO:0005925]; Golgi membrane [GO:0000139]; leading edge membrane [GO:0031256]; membrane [GO:0016020]; microtubule organizing center [GO:0005815]; midbody [GO:0030496]; mitotic spindl…
sp|P16303|CES1D_RAT	Ces1d	Carboxylesterase 1D OS=Rattus norvegicus GN=Ces1d PE=1 SV=2	0.624226	0.082308	0.444446	0.0830559	carboxylesterase large family. The family members are responsible for the hydrolysis or transesterification of various xenobiotics, such as cocaine and heroin, and endogenous substrates with ester, thioester, or amide bonds. They may participate in fatty acyl and cholesterol ester metabolism		FUNCTION: Major lipase in white adipose tissue (By similarity). Involved in the metabolism of xenobiotics and of natural substrates. Hydrolyzes triacylglycerols and monoacylglycerols, with a preference for monoacylglycerols. The susceptibility of the substrate increases with decreasing acyl chain length of the fatty acid moiety. Catalyzes the synthesis of fatty acid ethyl esters. {ECO: 25 , ECO: …	acylglycerol catabolic process [GO: 46464]	carboxylic ester hydrolase activity [GO: 52689]; fatty-acyl-ethyl-ester synthase activity [GO: 3 339]; sterol esterase activity [GO: 4771]; triglyceride lipase activity [GO: 48 6]	cytosol [GO:0005829]; endoplasmic reticulum lumen [GO:0005788]; extracellular space [GO:0005615]; lipid particle [GO:0005811]
tr|D3ZYX8|D3ZYX8_RAT	Cox7a2l	Cytochrome c oxidase subunit VIIa polypeptide 2 like (Predicted), isoform CRA_e OS=Rattus norvegicus GN=Cox7a2l PE=4 SV=1	1.07804	0.0509972	3.09996	0.69485	Cytochrome c oxidase (COX), the terminal component of the mitochondrial respiratory chain, catalyzes the electron transfer from reduced cytochrome c to oxygen				cytochrome-c oxidase activity [GO: 4129]	integral component of membrane [GO:0016021]; mitochondrial respiratory chain [GO:0005746]
sp|P32198|CPT1A_RAT	Cpt1a	Carnitine O-palmitoyltransferase 1, liver isoform OS=Rattus norvegicus GN=Cpt1a PE=1 SV=2	1.62048	0.0516954	1.7835	0.0983226	CPT I is the key enzyme in the carnitine-dependent transport across the mitochondrial inner membrane and its deficiency results in a decreased rate of fatty acid beta-oxidation	PATHWAY: Lipid metabolism; fatty acid beta-oxidation.	FUNCTION: Catalyzes the transfer of the acyl group of long-chain fatty acid-CoA conjugates onto carnitine, an essential step for the mitochondrial uptake of long-chain fatty acids and their subsequent beta-oxidation in the mitochondrion. Plays an important role in triglyceride metabolism. {ECO: 269|PubMed:18349115}.	carnitine metabolic process [GO: 9437]; cellular response to fatty acid [GO: 71398]; eating behavior [GO: 42755]; epithelial cell differentiation [GO: 3 855]; fatty acid beta-oxidation [GO: 6635]; glucose metabolic process [GO: 6 6]; long-chain fatty acid metabolic process [GO: 1676]; positive regulation of fatty acid beta-oxidation [GO: 32 ]; protein homooligomerization [GO: 5126 ]; regulation o…	carnitine O-palmitoyltransferase activity [GO: 4 95]; identical protein binding [GO: 428 2]; palmitoleoyltransferase activity [GO:199 698]	integral component of membrane [GO:0016021]; integral component of mitochondrial outer membrane [GO:0031307]; intracellular membrane-bounded organelle [GO:0043231]; mitochondrial inner membrane [GO:0005743]; mitochondrial outer membrane [GO:0005741]; mitochondrion [GO:0005739]
sp|Q9R1T3|CATZ_RAT	Ctsz	Cathepsin Z OS=Rattus norvegicus GN=Ctsz PE=1 SV=2	1.7645	0.210478	1.59591	0.449969	a lysosomal cysteine proteinase and member of the peptidase C1 family. It exhibits both carboxy-monopeptidase and carboxy-dipeptidase activities		FUNCTION: Capable of producing kinin potentiating peptides.	epithelial tube branching involved in lung morphogenesis [GO: 6 441]; proteolysis involved in cellular protein catabolic process [GO: 516 3]	cysteine-type endopeptidase activity [GO: 4197]	endoplasmic reticulum [GO:0005783]; extracellular exosome [GO:0070062]; extracellular space [GO:0005615]; lysosome [GO:0005764]
tr|D4A1G4|D4A1G4_RAT	Cyb5a	Cytochrome b5 OS=Rattus norvegicus GN=Cyb5a PE=3 SV=1	0.694213	0.0254859	0.574329	0.0664657	membrane-bound cytochrome that reduces ferric hemoglobin (methemoglobin) to ferrous hemoglobin					0
sp|P12938|CP2D3_RAT	Cyp2d3	Cytochrome P450 2D3 OS=Rattus norvegicus GN=Cyp2d3 PE=2 SV=2	0.665881	0.057939	0.586665	0.044403	this enzyme is involved in an NADPH-dependent electron transport pathway. It oxidizes a variety of structurally unrelated compounds, including steroids, fatty acids, and xenobiotics		FUNCTION: Cytochromes P45 are a group of heme-thiolate monooxygenases. In liver microsomes, this enzyme is involved in an NADPH-dependent electron transport pathway. It oxidizes a variety of structurally unrelated compounds, including steroids, fatty acids, and xenobiotics.	arachidonic acid metabolic process [GO: 19369]; liver development [GO: 1889]	arachidonic acid epoxygenase activity [GO: 8392]; aromatase activity [GO: 7 33 ]; heme binding [GO: 2 37]; iron ion binding [GO: 55 6]; monooxygenase activity [GO: 4497]; steroid hydroxylase activity [GO: 8395]	endoplasmic reticulum membrane [GO:0005789]; organelle membrane [GO:0031090]
sp|A2RRT9|CP4V2_RAT	Cyp4v2	Cytochrome P450 4V2 OS=Rattus norvegicus GN=Cyp4v2 PE=2 SV=1	0.638685	0.38717	0.556264	0.081051	this enzyme is involved in an NADPH-dependent electron transport pathway. It oxidizes a variety of structurally unrelated compounds, including steroids, fatty acids, and xenobiotics	PATHWAY: Lipid metabolism. {ECO: 3 5}.	FUNCTION: Omega-hydroxylase that oxidizes medium-chain saturated fatty acids and polyunsaturated omega-3 fatty acids, and which plays a role in fatty acid and steroid metabolism in the eye. Catalyzes the omega-hydroxylation of medium-chain saturated fatty acids such as laurate, myristate and palmitate in an NADPH-dependent pathway. The substrate specificity is higher for myristate > laurate > pal…	fatty acid omega-oxidation [GO: 1 43 ]	heme binding [GO: 2 37]; iron ion binding [GO: 55 6]; monooxygenase activity [GO: 4497]; oxidoreductase activity, acting on paired donors, with incorporation or reduction of molecular oxygen [GO: 167 5]	endoplasmic reticulum membrane [GO:0005789]; integral component of membrane [GO:0016021]
tr|G3V8J2|G3V8J2_RAT	Cyp8b1	Cytochrome P450, family 8, subfamily b, polypeptide 1 OS=Rattus norvegicus GN=Cyp8b1 PE=3 SV=1	1.03446	0.34193	2.21373	0.690263	this enzyme is involved in an NADPH-dependent electron transport pathway. It oxidizes a variety of structurally unrelated compounds, including steroids, fatty acids, and xenobiotics				heme binding [GO: 2 37]; iron ion binding [GO: 55 6]; sterol 12-alpha-hydroxylase activity [GO: 8397]	endoplasmic reticulum membrane [GO:0005789]
sp|O35078|OXDA_RAT	Dao	D-amino-acid oxidase OS=Rattus norvegicus GN=Dao PE=2 SV=1	0.513241	0.0559173	0.748913	0.307275	Regulates the level of the neuromodulator D-serine in the brain. Has high activity towards D-DOPA and contributes to dopamine synthesis. Could act as a detoxifying agent which removes D-amino acids accumulated during aging		FUNCTION: Regulates the level of the neuromodulator D-serine in the brain. Has high activity towards D-DOPA and contributes to dopamine synthesis. Could act as a detoxifying agent which removes D-amino acids accumulated during aging. Acts on a variety of D-amino acids with a preference for those having small hydrophobic side chains followed by those bearing polar, aromatic, and basic groups. Does…	D-amino acid metabolic process [GO: 46416]	D-amino-acid oxidase activity [GO: 3884]; FAD binding [GO: 71949]	peroxisome [GO:0005777]
sp|P14604|ECHM_RAT	Echs1	Enoyl-CoA hydratase, mitochondrial OS=Rattus norvegicus GN=Echs1 PE=1 SV=1	0.720798	0.140365	0.54128	0.0355919	This protein is involved in the pathway fatty acid beta-oxidation, which is part of Lipid metabolism	PATHWAY: Lipid metabolism; fatty acid beta-oxidation. {ECO: 25 |UniProtKB:P3 84}.	FUNCTION: Straight-chain enoyl-CoA thioesters from C4 up to at least C16 are processed, although with decreasing catalytic rate. Has high substrate specificity for crotonyl-CoA and moderate specificity for acryloyl-CoA, 3-methylcrotonyl-CoA and methacrylyl-CoA. It is noteworthy that binds tiglyl-CoA, but hydrates only a small amount of this substrate. {ECO: 25 |UniProtKB:P3 84}.	fatty acid beta-oxidation [GO: 6635]	enoyl-CoA hydratase activity [GO: 43 ]	mitochondrial matrix [GO:0005759]; mitochondrion [GO:0005739]
sp|P97675|ENPP3_RAT	Enpp3	Ectonucleotide pyrophosphatase/phosphodiesterase family member 3 OS=Rattus norvegicus GN=Enpp3 PE=1 SV=2	0.612665	0.0624992	0.380659	0.106217	alkaline phosphodiesterase I		FUNCTION: Cleaves a variety of phosphodiester and phosphosulfate bonds including deoxynucleotides, nucleotide sugars, and NAD. {ECO: 25 }.	immune response [GO: 6955]; nucleoside triphosphate catabolic process [GO: 9143]; regulation of smooth muscle cell differentiation [GO: 5115 ]	metal ion binding [GO: 46872]; NADH pyrophosphatase activity [GO: 35529]; nucleic acid binding [GO: 3676]; nucleoside-triphosphate diphosphatase activity [GO: 47429]; nucleotide diphosphatase activity [GO: 4551]; phosphodiesterase I activity [GO: 4528]; polysaccharide binding [GO: 3 247]; scavenger receptor activity [GO: 5 44]	cell surface [GO:0009986]; extracellular exosome [GO:0070062]; integral component of membrane [GO:0016021]; perinuclear region of cytoplasm [GO:0048471]
sp|P52555|ERP29_RAT	Erp29	Endoplasmic reticulum resident protein 29 OS=Rattus norvegicus GN=Erp29 PE=1 SV=2	0.602097	0.0546051	0.744415	0.237072	Does not seem to be a disulfide isomerase. Plays an important role in the processing of secretory proteins within the endoplasmic reticulum (ER), possibly by participating in the folding of proteins in the ER.		FUNCTION: Does not seem to be a disulfide isomerase. Plays an important role in the processing of secretory proteins within the endoplasmic reticulum (ER), possibly by participating in the folding of proteins in the ER.	activation of MAPK activity [GO: 187]; intracellular protein transport [GO: 6886]; negative regulation of gene expression [GO: 1 629]; negative regulation of protein secretion [GO: 5 7 9]; positive regulation of gene expression [GO: 1 628]; protein folding [GO: 6457]; protein secretion [GO: 93 6]; regulation of endoplasmic reticulum stress-induced intrinsic apoptotic signaling pathway [GO:19 2235…	chaperone binding [GO: 51 87]; protein homodimerization activity [GO: 428 3]	cell surface [GO:0009986]; endoplasmic reticulum [GO:0005783]; endoplasmic reticulum lumen [GO:0005788]; extracellular exosome [GO:0070062]; melanosome [GO:0042470]; membrane [GO:0016020]; smooth endoplasmic reticulum [GO:0005790]; transport vesicle [GO:0030133]
sp|P02692|FABPL_RAT	Fabp1	Fatty acid-binding protein, liver OS=Rattus norvegicus GN=Fabp1 PE=1 SV=1	1.82546	0.157311	1.92527	0.190326	Plays a role in lipoprotein-mediated cholesterol uptake in hepatocytes (By similarity). Binds cholesterol (PubMed:25732850). Binds free fatty acids and their coenzyme A derivatives, bilirubin, and some other small molecules in the cytoplasm. May be involved in intracellular lipid transport		FUNCTION: Plays a role in lipoprotein-mediated cholesterol uptake in hepatocytes (By similarity). Binds cholesterol (PubMed:2573285 ). Binds free fatty acids and their coenzyme A derivatives, bilirubin, and some other small molecules in the cytoplasm. May be involved in intracellular lipid transport (By similarity). {ECO: 25 |UniProtKB:P82289, ECO: 269|PubMed:2573285 }.	cellular response to hydrogen peroxide [GO: 7 3 1]; cellular response to hypoxia [GO: 71456]; intestinal absorption [GO: 5 892]; long-chain fatty acid transport [GO: 159 9]; mitophagy in response to mitochondrial depolarization [GO: 98779]; mitotic nuclear division [GO: 7 67]; negative regulation of cysteine-type endopeptidase activity involved in apoptotic process [GO: 43154]; positive regulatio…	antioxidant activity [GO: 162 9]; bile acid binding [GO: 32 52]; chromatin binding [GO: 3682]; drug binding [GO: 8144]; fatty acid binding [GO: 55 4]; long-chain fatty acid transporter activity [GO: 5324]; lysophospholipid transporter activity [GO: 51978]; phospholipid binding [GO: 5543]	apical cortex [GO:0045179]; cytoplasm [GO:0005737]; cytosol [GO:0005829]; extracellular exosome [GO:0070062]; nucleoplasm [GO:0005654]; nucleus [GO:0005634]; peroxisomal matrix [GO:0005782]; protein complex [GO:0043234]
tr|G3V7E4|G3V7E4_RAT	Gcat	Protein Gcat OS=Rattus norvegicus GN=Gcat PE=3 SV=2	0.772867	0.0582122	0.557938	0.0470468	glycine C-acetyltransferase activity					0
sp|Q5I0P2|GCSH_RAT	Gcsh	Glycine cleavage system H protein, mitochondrial OS=Rattus norvegicus GN=Gcsh PE=2 SV=1	0.687422	0.237605	0.539422	0.0665371	The glycine cleavage system catalyzes the degradation of glycine.		FUNCTION: The glycine cleavage system catalyzes the degradation of glycine. The H protein (GCSH) shuttles the methylamine group of glycine from the P protein (GLDC) to the T protein (GCST) (By similarity). {ECO: 25 }.	glycine decarboxylation via glycine cleavage system [GO: 19464]	aminomethyltransferase activity [GO: 4 47]; enzyme binding [GO: 19899]	glycine cleavage complex [GO:0005960]; mitochondrion [GO:0005739]
tr|D4ADD7|D4ADD7_RAT	Glrx5	Glutaredoxin 5 homolog (S. cerevisiae) (Predicted), isoform CRA_b OS=Rattus norvegicus GN=Glrx5 PE=4 SV=1	0.773411	0.194502	0.615415	0.027337	electron carrier activity			cell redox homeostasis [GO: 45454]	electron carrier activity [GO: 9 55]; protein disulfide oxidoreductase activity [GO: 15 35]	dendrite [GO:0030425]; mitochondrial matrix [GO:0005759]; neuronal cell body [GO:0043025]; nucleus [GO:0005634]
tr|G3V872|G3V872_RAT	Gpt2	Glutamic pyruvate transaminase (Alanine aminotransferase) 2 (Predicted), isoform CRA_b OS=Rattus norvegicus GN=Gpt2 PE=4 SV=1	0.605571	0.238358	0.513191	0.0404671	2-oxoglutarate metabolic process					0
tr|G3V8V1|G3V8V1_RAT	Grn	Granulin, isoform CRA_c OS=Rattus norvegicus GN=Grn PE=4 SV=1	1.63581	0.132959	2.03743	0.88747	poly(A) RNA binding				poly(A) RNA binding [GO: 44822]	extracellular exosome [GO:0070062]; intracellular membrane-bounded organelle [GO:0043231]
sp|P62804|H4_RAT	Hist1h4b	Histone H4 OS=Rattus norvegicus GN=Hist1h4b PE=1 SV=2	1.76515	0.186629	1.77981	0.462167			FUNCTION: Core component of nucleosome. Nucleosomes wrap and compact DNA into chromatin, limiting DNA accessibility to the cellular machineries which require DNA as a template. Histones thereby play a central role in transcription regulation, DNA repair, DNA replication and chromosomal stability. DNA accessibility is regulated via a complex set of post-translational modifications of histones, als…	cell differentiation [GO: 3 154]; DNA replication-dependent nucleosome assembly [GO: 6335]; DNA replication-independent nucleosome assembly [GO: 6336]; DNA-templated transcription, initiation [GO: 6352]; multicellular organism development [GO: 7275]; negative regulation of megakaryocyte differentiation [GO: 45653]; ossification [GO: 15 3]; protein heterotetramerization [GO: 5129 ]	DNA binding [GO: 3677]; poly(A) RNA binding [GO: 44822]	extracellular exosome [GO:0070062]; membrane [GO:0016020]; nuclear chromosome, telomeric region [GO:0000784]; nucleoplasm [GO:0005654]; nucleosome [GO:0000786]
tr|D4A2K1|D4A2K1_RAT	Hoga1	Protein Hoga1 OS=Rattus norvegicus GN=Hoga1 PE=3 SV=1	0.688039	0.175325	0.573513	0.0390459	oxalate metabolic process			4-hydroxyproline catabolic process [GO: 1947 ]; glyoxylate catabolic process [GO: 9436]; oxalate metabolic process [GO: 336 9]; pyruvate biosynthetic process [GO: 42866]	4-hydroxy-2-oxoglutarate aldolase activity [GO: 87 ]	extracellular exosome [GO:0070062]; mitochondrion [GO:0005739]
sp|P32755|HPPD_RAT	Hpd	4-hydroxyphenylpyruvate dioxygenase OS=Rattus norvegicus GN=Hpd PE=1 SV=3	1.88193	0.287681	1.83886	0.463375	Key enzyme in the degradation of tyrosine， L-phenylalanine degradation	PATHWAY: Amino-acid degradation; L-phenylalanine degradation; acetoacetate and fumarate from L-phenylalanine: step 3/6.	FUNCTION: Key enzyme in the degradation of tyrosine.	L-phenylalanine catabolic process [GO: 6559]; tyrosine catabolic process [GO: 6572]	4-hydroxyphenylpyruvate dioxygenase activity [GO: 3868]; metal ion binding [GO: 46872]	endoplasmic reticulum [GO:0005783]; endoplasmic reticulum membrane [GO:0005789]; Golgi apparatus [GO:0005794]; Golgi membrane [GO:0000139]
sp|P04642|LDHA_RAT	Ldha	L-lactate dehydrogenase A chain OS=Rattus norvegicus GN=Ldha PE=1 SV=1	1.62429	0.165466	1.81687	0.229583	pyruvate fermentation to lactate	PATHWAY: Fermentation; pyruvate fermentation to lactate; (S)-lactate from pyruvate: step 1/1.		carbohydrate metabolic process [GO: 5975]; lactate metabolic process [GO: 6 89]; NAD metabolic process [GO: 19674]; positive regulation of apoptotic process [GO: 43 65]; post-embryonic animal organ development [GO: 48569]; response to cAMP [GO: 51591]; response to drug [GO: 42493]; response to estrogen [GO: 43627]; response to glucose [GO: 9749]; response to hydrogen peroxide [GO: 42542]; respons…	identical protein binding [GO: 428 2]; kinase binding [GO: 199 ]; lactate dehydrogenase activity [GO: 4457]; L-lactate dehydrogenase activity [GO: 4459]; NAD binding [GO: 51287]	cytoplasm [GO:0005737]; extracellular exosome [GO:0070062]; membrane [GO:0016020]; nucleus [GO:0005634]
tr|Q7TPJ4|Q7TPJ4_RAT	Ldhd	Ac2-202 OS=Rattus norvegicus GN=Ldhd PE=2 SV=1	1.03356	0.0830731	0.318896	0.216117					flavin adenine dinucleotide binding [GO: 5 66 ]; oxidoreductase activity, acting on CH-OH group of donors [GO: 16614]	mitochondrial inner membrane [GO:0005743]; mitochondrion [GO:0005739]
tr|Q6P7Q6|Q6P7Q6_RAT	Lgals9	Galectin OS=Rattus norvegicus GN=Lgals9 PE=2 SV=1	0.545221	0.404508	0.110671	0.0159551					carbohydrate binding [GO: 3 246]	0
tr|F1M3E3|F1M3E3_RAT	LOC100361864	Uncharacterized protein OS=Rattus norvegicus GN=LOC100361864 PE=3 SV=2	0.33665	0.0807936	0.296606	0.200917				flavonoid biosynthetic process [GO: 9813]; flavonoid glucuronidation [GO: 52696]	glucuronosyltransferase activity [GO: 15 2 ]	integral component of membrane [GO:0016021]; intracellular membrane-bounded organelle [GO:0043231]
tr|D4ABI7|D4ABI7_RAT	LOC100365676	Protein LOC100365676 OS=Rattus norvegicus GN=LOC100365676 PE=4 SV=2	0.626514	0.0496654	0.713911	0.1248				fatty acid elongation [GO: 3 497]; I-kappaB kinase/NF-kappaB signaling [GO: 7249]; JNK cascade [GO: 7254]; positive regulation by virus of viral protein levels in host cell [GO: 46726]; positive regulation of viral genome replication [GO: 45 7 ]; Rho protein signal transduction [GO: 7266]; sphingolipid biosynthetic process [GO: 3 148]; very long-chain fatty acid biosynthetic process [GO: 42761]	3-hydroxyacyl-CoA dehydratase activity [GO: 18812]	focal adhesion [GO:0005925]; integral component of endoplasmic reticulum membrane [GO:0030176]; mitochondrion [GO:0005739]; nuclear membrane [GO:0031965]
tr|M0RDH0|M0RDH0_RAT	LOC100911564	Glycine N-methyltransferase OS=Rattus norvegicus GN=LOC100911564 PE=3 SV=1	3.39131	0.342692	2.37265	0.537892					glycine N-methyltransferase activity [GO: 17174]	0
tr|D3ZVL1|D3ZVL1_RAT	LOC100912115	Protein LOC100912115 OS=Rattus norvegicus GN=LOC100912115 PE=4 SV=2	0.396738	0.203282	0.326106	0.184901						integral component of membrane [GO:0016021]
tr|M0RAK2|M0RAK2_RAT	LOC684270	Protein Isoc2a OS=Rattus norvegicus GN=LOC684270 PE=4 SV=1	0.577651	0.10582	0.572746	0.110719				metabolic process [GO: 8152]	catalytic activity [GO: 3824]	cytoplasm [GO:0005737]; mitochondrion [GO:0005739]
sp|Q5RJR8|LRC59_RAT	Lrrc59	Leucine-rich repeat-containing protein 59 OS=Rattus norvegicus GN=Lrrc59 PE=1 SV=1	0.602408	0.0230284	0.554816	0.0629492			FUNCTION: Required for nuclear import of FGF1, but not that of FGF2. Might regulate nuclear import of exogenous FGF1 by facilitating interaction with the nuclear import machinery and by transporting cytosolic FGF1 to, and possibly through, the nuclear pores (By similarity). {ECO: 25 }.		poly(A) RNA binding [GO: 44822]	endoplasmic reticulum membrane [GO:0005789]; integral component of membrane [GO:0016021]; mitochondrial nucleoid [GO:0042645]; nuclear envelope [GO:0005635]; organelle membrane [GO:0031090]
sp|P70470|LYPA1_RAT	Lypla1	Acyl-protein thioesterase 1 OS=Rattus norvegicus GN=Lypla1 PE=1 SV=1	1.36549	0.370046	2.03611	0.449572			FUNCTION: Hydrolyzes fatty acids from S-acylated cysteine residues in proteins such as trimeric G alpha proteins or HRAS. Has depalmitoylating activity toward KCNMA1. Has low lysophospholipase activity (By similarity). {ECO: 25 , ECO: 269|PubMed:863181 , ECO: 269|PubMed:9624183, ECO: 269|PubMed:9644627}.	fatty acid metabolic process [GO: 6631]; protein depalmitoylation [GO: 2 84]	lysophospholipase activity [GO: 4622]; palmitoyl-(protein) hydrolase activity [GO: 8474]	cytoplasm [GO:0005737]
tr|D4ADC3|D4ADC3_RAT	Mgst2	Protein Mgst2 OS=Rattus norvegicus GN=Mgst2 PE=4 SV=2	0.769067	0.237288	0.405274	0.0508796						0
tr|D3ZD31|D3ZD31_RAT	Mrc1	Mannose receptor, C type 1 (Predicted) OS=Rattus norvegicus GN=Mrc1 PE=4 SV=2	1.66523	0.076928	1.66093	0.190258				cellular response to interferon-gamma [GO: 71346]; cellular response to interleukin-4 [GO: 71353]; cellular response to lipopolysaccharide [GO: 71222]; receptor-mediated endocytosis [GO: 6898]	mannose binding [GO: 5537]; transmembrane signaling receptor activity [GO: 4888]	cell surface [GO:0009986]; endosome membrane [GO:0010008]; integral component of plasma membrane [GO:0005887]
tr|D3ZY44|D3ZY44_RAT	Mrps2	Protein Mrps2 OS=Rattus norvegicus GN=Mrps2 PE=3 SV=1	2.42038	0.974136	2.47846	1.43415				mitophagy in response to mitochondrial depolarization [GO: 98779]; positive regulation of defense response to virus by host [GO: 223 ]; translation [GO: 6412]; xenophagy [GO: 98792]	structural constituent of ribosome [GO: 3735]	mitochondrial small ribosomal subunit [GO:0005763]
sp|Q4FZX5|MSRB2_RAT	Msrb2	Methionine-R-sulfoxide reductase B2, mitochondrial OS=Rattus norvegicus GN=Msrb2 PE=2 SV=1	0.719651	0.185007	0.569731	0.0854226			FUNCTION: Methionine-sulfoxide reductase that specifically reduces methionine (R)-sulfoxide back to methionine. While in many cases, methionine oxidation is the result of random oxidation following oxidative stress, methionine oxidation is also a post-translational modification that takes place on specific residue. Upon oxidative stress, may play a role in the preservation of mitochondrial integr…	actin filament polymerization [GO: 3 41]; protein repair [GO: 3 91]; response to oxidative stress [GO: 6979]	actin binding [GO: 3779]; peptide-methionine (R)-S-oxide reductase activity [GO: 33743]; zinc ion binding [GO: 827 ]	mitochondrion [GO:0005739]
tr|D3ZGX7|D3ZGX7_RAT	Mtdh	Protein LYRIC OS=Rattus norvegicus GN=Mtdh PE=4 SV=1	0.554962	0.0298798	0.668119	0.162833						0
tr|Q5U1Z9|Q5U1Z9_RAT	Mtx2	Metaxin 2 OS=Rattus norvegicus GN=Mtx2 PE=2 SV=1	0.907663	0.141794	0.563085	0.0363928				protein targeting to mitochondrion [GO: 6626]		mitochondrial outer membrane [GO:0005741]
tr|G3V644|G3V644_RAT	Ndufv3	NADH dehydrogenase (Ubiquinone) flavoprotein 3-like, isoform CRA_a OS=Rattus norvegicus GN=Ndufv3 PE=4 SV=1	0.686827	0.192599	0.561418	0.0264448						mitochondrial respiratory chain complex I [GO:0005747]
tr|Q8CHN5|Q8CHN5_RAT	Npc2	Epididymal secretory protein 1 OS=Rattus norvegicus GN=Npc2 PE=2 SV=1	0.784252	0.119905	0.564651	0.026192				intracellular cholesterol transport [GO: 32367]		intracellular [GO:0005622]
sp|P04182|OAT_RAT	Oat	Ornithine aminotransferase, mitochondrial OS=Rattus norvegicus GN=Oat PE=1 SV=1	0.51728	0.160928	0.448703	0.0604552		PATHWAY: Amino-acid biosynthesis; L-proline biosynthesis; L-glutamate 5-semialdehyde from L-ornithine: step 1/1.		arginine catabolic process to glutamate [GO: 19544]; arginine catabolic process to proline via ornithine [GO: 1 121]; L-proline biosynthetic process [GO: 55129]; ornithine metabolic process [GO: 6591]; protein hexamerization [GO: 34214]	identical protein binding [GO: 428 2]; N2-acetyl-L-ornithine:2-oxoglutarate 5-aminotransferase activity [GO: 3992]; ornithine-oxo-acid transaminase activity [GO: 4587]; pyridoxal phosphate binding [GO: 3 17 ]	cytoplasm [GO:0005737]; mitochondrial matrix [GO:0005759]; mitochondrion [GO:0005739]
tr|D3ZQD3|D3ZQD3_RAT	Ogdhl	2-oxoglutarate dehydrogenase, mitochondrial OS=Rattus norvegicus GN=Ogdhl PE=4 SV=1	1.74021	0.211307	2.96134	0.392039				tricarboxylic acid cycle [GO: 6 99]	oxoglutarate dehydrogenase (succinyl-transferring) activity [GO: 4591]; thiamine pyrophosphate binding [GO: 3 976]	mitochondrion [GO:0005739]; oxoglutarate dehydrogenase complex [GO:0045252]
sp|P00481|OTC_RAT	Otc	Ornithine carbamoyltransferase, mitochondrial OS=Rattus norvegicus GN=Otc PE=1 SV=1	0.745269	0.236101	0.579549	0.0192483		PATHWAY: Nitrogen metabolism; urea cycle; L-citrulline from L-ornithine and carbamoyl phosphate: step 1/1.		ammonia homeostasis [GO: 97272]; anion homeostasis [GO: 55 81]; arginine biosynthetic process via ornithine [GO: 4245 ]; citrulline biosynthetic process [GO: 1924 ]; liver development [GO: 1889]; midgut development [GO: 7494]; ornithine catabolic process [GO: 6593]; ornithine metabolic process [GO: 6591]; protein homotrimerization [GO: 7 2 7]; response to biotin [GO: 7 781]; response to drug [GO:…	amino acid binding [GO: 16597]; ornithine carbamoyltransferase activity [GO: 4585]; phosphate ion binding [GO: 423 1]; phospholipid binding [GO: 5543]	cytoplasm [GO:0005737]; mitochondrial inner membrane [GO:0005743]; mitochondrial matrix [GO:0005759]; mitochondrion [GO:0005739]
sp|Q9JJ40|NHRF3_RAT	Pdzk1	Na(+)/H(+) exchange regulatory cofactor NHE-RF3 OS=Rattus norvegicus GN=Pdzk1 PE=1 SV=2	1.73014	0.293031	1.91765	0.0767462			FUNCTION: A scaffold protein that connects plasma membrane proteins and regulatory components, regulating their surface expression in epithelial cells apical domains. May be involved in the coordination of a diverse range of regulatory processes for ion transport and second messenger cascades. In complex with SLC9A3R1, may cluster proteins that are functionally dependent in a mutual fashion and m…	carnitine transport [GO: 15879]; cholesterol transport [GO: 3 3 1]; intracellular transport [GO: 469 7]; positive regulation of ion transmembrane transport [GO: 34767]; positive regulation of protein targeting to membrane [GO: 9 314]; regulation of anion transport [GO: 44 7 ]	protein complex binding [GO: 324 3]; scavenger receptor binding [GO: 5124]	apical plasma membrane [GO:0016324]; brush border membrane [GO:0031526]; extracellular exosome [GO:0070062]; intracellular [GO:0005622]; membrane raft [GO:0045121]; microvillus membrane [GO:0031528]; plasma membrane [GO:0005886]
sp|P57093|PAHX_RAT	Phyh	Phytanoyl-CoA dioxygenase, peroxisomal OS=Rattus norvegicus GN=Phyh PE=1 SV=2	1.24084	0.144629	2.00287	0.313735		PATHWAY: Lipid metabolism; fatty acid metabolism.	FUNCTION: Converts phytanoyl-CoA to 2-hydroxyphytanoyl-CoA.	fatty acid alpha-oxidation [GO: 1561]; isoprenoid metabolic process [GO: 672 ]; methyl-branched fatty acid metabolic process [GO: 97 89]	cofactor binding [GO: 48 37]; L-ascorbic acid binding [GO: 31418]; metal ion binding [GO: 46872]; phytanoyl-CoA dioxygenase activity [GO: 48244]	mitochondrion [GO:0005739]; peroxisome [GO:0005777]
sp|Q6AXM8|PON2_RAT	Pon2	Serum paraoxonase/arylesterase 2 OS=Rattus norvegicus GN=Pon2 PE=2 SV=1	0.548657	0.160907	0.546447	0.135512			FUNCTION: Capable of hydrolyzing lactones and a number of aromatic carboxylic acid esters. {ECO: 25 }.	aromatic compound catabolic process [GO: 19439]; response to oxidative stress [GO: 6979]; response to toxic substance [GO: 9636]	acyl-L-homoserine-lactone lactonohydrolase activity [GO: 1 2 7]; arylesterase activity [GO: 4 64]; metal ion binding [GO: 46872]	extracellular region [GO:0005576]; intracellular membrane-bounded organelle [GO:0043231]; lysosome [GO:0005764]; mitochondrion [GO:0005739]; nucleus [GO:0005634]; plasma membrane [GO:0005886]
sp|P29117|PPIF_RAT	Ppif	Peptidyl-prolyl cis-trans isomerase F, mitochondrial OS=Rattus norvegicus GN=Ppif PE=1 SV=2	0.278765	0.0286826	0.234464	0.0634928			FUNCTION: PPIases accelerate the folding of proteins. It catalyzes the cis-trans isomerization of proline imidic peptide bonds in oligopeptides. Involved in regulation of the mitochondrial permeability transition pore (mPTP). It is proposed that its association with the mPTP is masking a binding site for inhibiting inorganic phosphate (Pi) and promotes the open probability of the mPTP leading to …	apoptotic mitochondrial changes [GO: 8637]; cellular response to arsenic-containing substance [GO: 71243]; cellular response to calcium ion [GO: 71277]; cellular response to hydrogen peroxide [GO: 7 3 1]; necroptotic process [GO: 7 266]; negative regulation of apoptotic process [GO: 43 66]; negative regulation of ATPase activity [GO: 3278 ]; negative regulation of intrinsic apoptotic signaling pa…	cyclosporin A binding [GO: 16 18]; peptide binding [GO: 42277]; peptidyl-prolyl cis-trans isomerase activity [GO: 3755]	mitochondrial inner membrane [GO:0005743]; mitochondrial matrix [GO:0005759]; mitochondrion [GO:0005739]
sp|Q63716|PRDX1_RAT	Prdx1	Peroxiredoxin-1 OS=Rattus norvegicus GN=Prdx1 PE=1 SV=1	2.69316	0.823168	1.61062	0.266165			FUNCTION: Involved in redox regulation of the cell. Reduces peroxides with reducing equivalents provided through the thioredoxin system but not from glutaredoxin. May play an important role in eliminating peroxides generated during metabolism. Might participate in the signaling cascades of growth factors and tumor necrosis factor-alpha by regulating the intracellular concentrations of H(2)O(2). R…	cell redox homeostasis [GO: 45454]; response to oxidative stress [GO: 6979]	heme binding [GO: 2 37]; peroxidase activity [GO: 46 1]; peroxiredoxin activity [GO: 5192 ]; protein homodimerization activity [GO: 428 3]	cytoplasm [GO:0005737]; cytosol [GO:0005829]; melanosome [GO:0042470]; mitochondrial matrix [GO:0005759]; nuclear euchromatin [GO:0005719]; nucleolus [GO:0005730]; peroxisomal matrix [GO:0005782]
tr|G3V729|G3V729_RAT	Prg2	Bone marrow proteoglycan OS=Rattus norvegicus GN=Prg2 PE=4 SV=1	1.72089	0.0854451	1.56828	0.0958334				defense response to nematode [GO: 2215]; immune response [GO: 6955]; negative regulation of interleukin-1 production [GO: 32693]; positive regulation of interleukin-4 production [GO: 32753]		extracellular exosome [GO:0070062]
tr|D3ZCA0|D3ZCA0_RAT	Prosc	Proline synthetase co-transcribed (Predicted) OS=Rattus norvegicus GN=Prosc PE=3 SV=1	0.726494	0.154436	0.51772	0.111258					pyridoxal phosphate binding [GO: 3 17 ]	extracellular exosome [GO:0070062]; intracellular [GO:0005622]; mitochondrion [GO:0005739]
sp|Q62636|RAP1B_RAT	Rap1b	Ras-related protein Rap-1b OS=Rattus norvegicus GN=Rap1b PE=2 SV=2	2.24728	0.477137	1.64308	0.733669			FUNCTION: GTP-binding protein that possesses intrinsic GTPase activity. Contributes to the polarizing activity of KRIT1 and CDH5 in the establishment and maintenance of correct endothelial cell polarity and vascular lumen. Required for the localization of phosphorylated PRKCZ, PARD3 and TIAM1 to the cell junction. Plays a role in the establishment of basal endothelial barrier function (By similar…	cell proliferation [GO: 8283]; cellular response to cAMP [GO: 7132 ]; cellular response to drug [GO: 3569 ]; cellular response to gonadotropin-releasing hormone [GO: 97211]; cellular response to organic cyclic compound [GO: 714 7]; establishment of endothelial barrier [GO: 61 28]; negative regulation of synaptic vesicle exocytosis [GO:2 3 1]; positive regulation of ERK1 and ERK2 cascade [GO: 7 37…	GDP binding [GO: 19 3]; GTPase activity [GO: 3924]; GTP binding [GO: 5525]	cell-cell junction [GO:0005911]; cytosol [GO:0005829]; extracellular exosome [GO:0070062]; lipid particle [GO:0005811]; plasma membrane [GO:0005886]
sp|Q03336|RGN_RAT	Rgn	Regucalcin OS=Rattus norvegicus GN=Rgn PE=1 SV=3	2.02013	0.0777262	1.36421	0.147359		PATHWAY: Cofactor biosynthesis; L-ascorbate biosynthesis via UDP-alpha-D-glucuronate pathway; L-ascorbate from UDP-alpha-D-glucuronate: step 3/4. {ECO: 269|PubMed:16585534}.	FUNCTION: Gluconolactonase with low activity towards other sugar lactones, including gulonolactone and galactonolactone. Catalyzes a key step in ascorbic acid (vitamin C) biosynthesis. Can also hydrolyze diisopropyl phosphorofluoridate and phenylacetate (in vitro). Calcium-binding protein. Modulates Ca(2+) signaling, and Ca(2+)-dependent cellular processes and enzyme activities. {ECO: 269|PubMed:…	aging [GO: 7568]; cellular calcium ion homeostasis [GO: 6874]; kidney development [GO: 1822]; L-ascorbic acid biosynthetic process [GO: 19853]; liver development [GO: 1889]; liver regeneration [GO: 97421]; negative regulation of apoptotic process [GO: 43 66]; negative regulation of bone development [GO:19 3 11]; negative regulation of calcium-dependent ATPase activity [GO:19 3611]; negative regul…	calcium ion binding [GO: 55 9]; enzyme regulator activity [GO: 3 234]; gluconolactonase activity [GO: 4341]; zinc ion binding [GO: 827 ]	cytoplasm [GO:0005737]; cytosol [GO:0005829]; extracellular region [GO:0005576]; nucleoplasm [GO:0005654]; nucleus [GO:0005634]
sp|Q498D5|RMD2_RAT	Rmdn2	Regulator of microtubule dynamics protein 2 OS=Rattus norvegicus GN=Rmdn2 PE=2 SV=1	0.745734	0.0821936	0.518217	0.134911						integral component of membrane [GO:0016021]; microtubule [GO:0005874]; mitochondrion [GO:0005739]; spindle pole [GO:0000922]
tr|G3V985|G3V985_RAT	Sco1	Protein Sco1 OS=Rattus norvegicus GN=Sco1 PE=4 SV=1	0.617045	0.0766234	0.33173	0.187419				cell redox homeostasis [GO: 45454]; cellular copper ion homeostasis [GO: 6878]; mitochondrial respiratory chain complex IV assembly [GO: 33617]; negative regulation of proteasomal protein catabolic process [GO:19 1799]		host cell mitochondrial intermembrane space [GO:0072492]; mitochondrion [GO:0005739]; myofibril [GO:0030016]
tr|F1LRJ9|F1LRJ9_RAT	Selenbp1	Uncharacterized protein (Fragment) OS=Rattus norvegicus GN=Selenbp1 PE=4 SV=1	1.75459	0.855989	1.02979	0.581623					selenium binding [GO: 843 ]	0
tr|O89035|O89035_RAT	Slc25a10	Mitochondrial dicarboxylate carrier OS=Rattus norvegicus GN=Slc25a10 PE=2 SV=1	1.18621	0.178453	1.63828	0.0899507				malate transport [GO: 15743]; mitochondrial transport [GO: 6839]; phosphate ion transport [GO: 6817]; succinate transport [GO: 15744]; sulfate transport [GO: 8272]; thiosulfate transport [GO: 157 9]; translation [GO: 6412]	antiporter activity [GO: 15297]; malate transmembrane transporter activity [GO: 1514 ]; phosphate ion transmembrane transporter activity [GO: 15114]; structural constituent of ribosome [GO: 3735]; succinate transmembrane transporter activity [GO: 15141]; sulfate transmembrane transporter activity [GO: 15116]; thiosulfate transmembrane transporter activity [GO: 15117]	integral component of membrane [GO:0016021]; mitochondrial inner membrane [GO:0005743]; mitochondrion [GO:0005739]
tr|M0R4V4|M0R4V4_RAT	Slc25a23	Protein Slc25a23 OS=Rattus norvegicus GN=Slc25a23 PE=3 SV=1	0.48189	0.208726	1.00054	0.534595				adenine nucleotide transport [GO: 515 3]; cellular response to calcium ion [GO: 71277]; regulation of cellular respiration [GO: 43457]; regulation of oxidative phosphorylation [GO: 2 82]; regulation of sequestering of calcium ion [GO: 51282]; translation [GO: 6412]; transmembrane transport [GO: 55 85]; urea homeostasis [GO: 97274]	calcium ion binding [GO: 55 9]; structural constituent of ribosome [GO: 3735]	integral component of membrane [GO:0016021]; mitochondrion [GO:0005739]
tr|D3ZSN7|D3ZSN7_RAT	Slc25a44	Protein Slc25a44 OS=Rattus norvegicus GN=Slc25a44 PE=3 SV=1	0.424141	0.0983225	1.4435	0.374961				translation [GO: 6412]; transmembrane transport [GO: 55 85]	structural constituent of ribosome [GO: 3735]	integral component of membrane [GO:0016021]
tr|D3ZL04|D3ZL04_RAT	Slc25a45	Protein Slc25a45 OS=Rattus norvegicus GN=Slc25a45 PE=3 SV=2	0.495811	0.0214366	0.897415	0.497479				translation [GO: 6412]; transmembrane transport [GO: 55 85]	structural constituent of ribosome [GO: 3735]	integral component of membrane [GO:0016021]; mitochondrion [GO:0005739]
tr|Q99JC6|Q99JC6_RAT	Tapbp	Protein Tapbp OS=Rattus norvegicus GN=Tapbp PE=2 SV=1	0.452145	0.205269	0.585671	0.0832942				antigen processing and presentation of endogenous peptide antigen via MHC class I [GO: 19885]; MHC class I protein complex assembly [GO: 2397]	unfolded protein binding [GO: 51 82]	MHC class I peptide loading complex [GO:0042824]
tr|F1LN63|F1LN63_RAT	Tlr3	Protein Tlr3 OS=Rattus norvegicus GN=Tlr3 PE=4 SV=1	2.73995	1.51307	2.54497	1.87372				cellular response to drug [GO: 3569 ]; cellular response to dsRNA [GO: 71359]; cellular response to exogenous dsRNA [GO: 7136 ]; cellular response to interferon-beta [GO: 35458]; cellular response to interferon-gamma [GO: 71346]; cellular response to mechanical stimulus [GO: 7126 ]; defense response to virus [GO: 516 7]; extrinsic apoptotic signaling pathway [GO: 97191]; I-kappaB phosphorylation …	double-stranded RNA binding [GO: 3725]; receptor activity [GO: 4872]	cell surface [GO:0009986]; integral component of plasma membrane [GO:0005887]; intracellular [GO:0005622]; lysosomal membrane [GO:0005765]
tr|Q5BK21|Q5BK21_RAT	Tm7sf2	Protein Tm7sf2 OS=Rattus norvegicus GN=Tm7sf2 PE=2 SV=1	0.58464	0.0797775	0.501717	0.039481				sterol biosynthetic process [GO: 16126]	oxidoreductase activity, acting on the CH-CH group of donors [GO: 16627]; oxidoreductase activity, acting on the CH-CH group of donors, NAD or NADP as acceptor [GO: 16628]	integral component of endoplasmic reticulum membrane [GO:0030176]; receptor complex [GO:0043235]
tr|D3ZSD8|D3ZSD8_RAT	Tmem143	Protein Tmem143 OS=Rattus norvegicus GN=Tmem143 PE=4 SV=1	1.12981	0.333055	1.69846	0.323973						integral component of membrane [GO:0016021]; mitochondrion [GO:0005739]
sp|Q75Q39|TOM70_RAT	Tomm70a	Mitochondrial import receptor subunit TOM70 OS=Rattus norvegicus GN=Tomm70a PE=1 SV=1	0.618979	0.0454552	0.508338	0.0275949			FUNCTION: Receptor that accelerates the import of all mitochondrial precursor proteins. {ECO: 269|PubMed:11956321}.	protein transport [GO: 15 31]		integral component of membrane [GO:0016021]; mitochondrial outer membrane [GO:0005741]
sp|P09118|URIC_RAT	Uox	Uricase OS=Rattus norvegicus GN=Uox PE=1 SV=3	1.31005	0.254461	1.75043	0.137708		PATHWAY: Purine metabolism; urate degradation; (S)-allantoin from urate: step 1/3.	FUNCTION: Catalyzes the oxidation of uric acid to 5-hydroxyisourate, which is further processed to form (S)-allantoin.	allantoin biosynthetic process [GO: 19428]; purine nucleobase catabolic process [GO: 6145]; urate catabolic process [GO: 19628]	urate oxidase activity [GO: 4846]	mitochondrion [GO:0005739]; peroxisomal matrix [GO:0005782]; peroxisome [GO:0005777]
sp|Q9Z269|VAPB_RAT	Vapb	Vesicle-associated membrane protein-associated protein B OS=Rattus norvegicus GN=Vapb PE=1 SV=3	0.442242	0.154025	0.346083	0.0143888			FUNCTION: Participates in the endoplasmic reticulum unfolded protein response (UPR) by inducing ERN1/IRE1 activity. Involved in cellular calcium homeostasis regulation. {ECO: 25 |UniProtKB:O95292}.	activation of signaling protein activity involved in unfolded protein response [GO: 6987]; cellular calcium ion homeostasis [GO: 6874]; COPII-coated vesicle budding [GO: 9 114]; endoplasmic reticulum organization [GO: 7 29]; endoplasmic reticulum unfolded protein response [GO: 3 968]; modulation by virus of host morphology or physiology [GO: 19 48]; positive regulation of viral genome replication…	beta-tubulin binding [GO: 48487]; enzyme binding [GO: 19899]; protein homodimerization activity [GO: 428 3]	endoplasmic reticulum [GO:0005783]; endoplasmic reticulum membrane [GO:0005789]; Golgi apparatus [GO:0005794]; Golgi membrane [GO:0000139]; integral component of membrane [GO:0016021]
sp|P46462|TERA_RAT	Vcp	Transitional endoplasmic reticulum ATPase OS=Rattus norvegicus GN=Vcp PE=1 SV=3	2.10404	0.234392	2.04415	0.269083			FUNCTION: Necessary for the fragmentation of Golgi stacks during mitosis and for their reassembly after mitosis. Involved in the formation of the transitional endoplasmic reticulum (tER). The transfer of membranes from the endoplasmic reticulum to the Golgi apparatus occurs via 5 -7 nm transition vesicles which derive from part-rough, part-smooth transitional elements of the endoplasmic reticulum…	activation of cysteine-type endopeptidase activity involved in apoptotic process [GO: 6919]; aggresome assembly [GO: 7 842]; ATP metabolic process [GO: 46 34]; autophagosome maturation [GO: 97352]; autophagy [GO: 6914]; cellular response to DNA damage stimulus [GO: 6974]; double-strand break repair [GO: 63 2]; ERAD pathway [GO: 365 3]; ER-associated misfolded protein catabolic process [GO: 71712]…	ADP binding [GO: 43531]; ATPase activity [GO: 16887]; ATP binding [GO: 5524]; deubiquitinase activator activity [GO: 358 ]; identical protein binding [GO: 428 2]; lipid binding [GO: 8289]; poly(A) RNA binding [GO: 44822]; protein complex binding [GO: 324 3]; receptor binding [GO: 51 2]	cytosol [GO:0005829]; Derlin-1 retrotranslocation complex [GO:0036513]; endoplasmic reticulum [GO:0005783]; extracellular exosome [GO:0070062]; intracellular membrane-bounded organelle [GO:0043231]; lipid particle [GO:0005811]; myelin sheath [GO:0043209]; nucleoplasm [GO:0005654]; perinuclear region of cytoplasm [GO:0048471]; proteasome complex [GO:0000502]; site of double-strand break [GO:003586…
sp|P63102|1433Z_RAT	Ywhaz	14-3-3 protein zeta/delta OS=Rattus norvegicus GN=Ywhaz PE=1 SV=1	4.01283	2.78489	4.33713	3.06589			FUNCTION: Adapter protein implicated in the regulation of a large spectrum of both general and specialized signaling pathways. Binds to a large number of partners, usually by recognition of a phosphoserine or phosphothreonine motif. Binding generally results in the modulation of the activity of the binding partner.	histamine secretion by mast cell [GO: 2553]; protein targeting to mitochondrion [GO: 6626]; response to drug [GO: 42493]	protein complex binding [GO: 324 3]; protein domain specific binding [GO: 199 4]	cell leading edge [GO:0031252]; mast cell granule [GO:0042629]; melanosome [GO:0042470]; mitochondrion [GO:0005739]; perinuclear region of cytoplasm [GO:0048471]; postsynaptic density [GO:0014069]; protein complex [GO:0043234]
tr|D3ZTR5|D3ZTR5_RAT	Zbed5	Protein Zbed5 OS=Rattus norvegicus GN=Zbed5 PE=4 SV=1	1.08583	0.624067	0.290445	0.0238336					DNA binding [GO: 3677]; RNA polymerase II transcription factor activity, sequence-specific DNA binding [GO: 981]	cytoplasm [GO:0005737]; mitochondrion [GO:0005739]; nucleoplasm [GO:0005654]
sp|Q642A4|CH082_RAT		UPF0598 protein C8orf82 homolog OS=Rattus norvegicus PE=2 SV=1	0.688807	0.148979	0.582075	0.0511782						0
sp|P01835|KACB_RAT		Ig kappa chain C region, B allele OS=Rattus norvegicus PE=1 SV=1	1.66383	0.154937	1.2549	0.144916				B cell receptor signaling pathway [GO: 5 853]; complement activation, classical pathway [GO: 6958]; defense response to bacterium [GO: 42742]; innate immune response [GO: 45 87]; phagocytosis, engulfment [GO: 6911]; phagocytosis, recognition [GO: 691 ]; positive regulation of B cell activation [GO: 5 871]	antigen binding [GO: 3823]; immunoglobulin receptor binding [GO: 34987]	blood microparticle [GO:0072562]; external side of plasma membrane [GO:0009897]; immunoglobulin complex, circulating [GO:0042571]
tr|M0R5J4|M0R5J4_RAT		Uncharacterized protein OS=Rattus norvegicus PE=3 SV=1	2.01079	0.782424	1.83987	0.363931				glycolytic process [GO: 6 96]	magnesium ion binding [GO: 287]; phosphopyruvate hydratase activity [GO: 4634]	phosphopyruvate hydratase complex [GO:0000015]
